# Supplementary material for: Elevated ganglioside GM2 activator (GM2A) in human brain tissue reduces neurite integrity and spontaneous neuronal activity
Source: Mol Neurodegener. 2022 Sep 21;17:61. doi: 10.1186/s13024-022-00558-4 (PMC9494921; doi:10.1186/s13024-022-00558-4)
Supplement: Supplementary file 1 — Additional file 1: Supplemental Table 1. Differentially expressed proteins in the soluble AD brain proteome. TBS-soluble extracts were prepared from brain tissue described in Table 1, and mass spectrometry used to quantify proteins. Differential expression of individual proteins was analyzed between AD vs. LP-NCI (A) and AD vs. HP-NCI (B). Many more proteins were differentially expressed in the LP-NCI vs. AD comparison than in the HP-NCI vs. AD comparison. Unpaired t-test with Welch correction, two-stage step-up, FDR < 0.05. [file 13024_2022_558_MOESM1_ESM.xlsx]

## Sheet: LPNCIvsAD
	Discovery	P value	Mean of LPNCI	Mean of AD	Difference	SE of difference	t ratio	df	q value
PLCB1	Yes	<0.000001	32.03	31.37	0.6625	0.07749	8.549	24.72	1e-05
GFAP	Yes	<0.000001	35.67	36.91	-1.238	0.1613	7.678	26.33	2.4e-05
RENBP	Yes	<0.000001	24.07	25.15	-1.081	0.1461	7.396	26.95	2.8e-05
ABI1	Yes	<0.000001	29.42	28.98	0.4312	0.05884	7.328	26.31	2.8e-05
VIM	Yes	<0.000001	33.12	34.13	-1.01	0.1474	6.852	25.05	6.9e-05
MSN	Yes	<0.000001	31.3	31.92	-0.6138	0.0893	6.873	25.03	6.9e-05
AHNAK	Yes	<0.000001	31.69	32.42	-0.7299	0.1056	6.915	25.9	6.9e-05
VGF	Yes	<0.000001	27.89	25.97	1.928	0.271	7.114	21.44	7e-05
BAG3	Yes	<0.000001	27.86	28.7	-0.8375	0.1255	6.671	25.91	7e-05
PGAM2	Yes	1e-06	26.88	28.38	-1.503	0.2402	6.258	26.64	0.000144
PAK1	Yes	1e-06	31.88	31.28	0.6021	0.09516	6.327	25.65	0.000144
PALM2	Yes	1e-06	26.29	25.7	0.5908	0.09226	6.404	23.31	0.000169
SEPTIN5	Yes	2e-06	31.76	31.13	0.636	0.09526	6.677	20.24	0.00017
CD44	Yes	2e-06	24.03	25.79	-1.76	0.2945	5.974	26.57	0.000176
PRDX6	Yes	2e-06	33.6	34.23	-0.6335	0.09875	6.415	22.07	0.000176
LASP1	Yes	2e-06	30.55	29.99	0.5514	0.09096	6.062	25.56	0.000176
NEO1	Yes	2e-06	26.82	27.42	-0.6051	0.09625	6.287	22.38	0.000176
RAB21	Yes	2e-06	26.29	27.19	-0.9002	0.1493	6.031	26.91	0.000176
SBDS	Yes	2e-06	27.8	28.14	-0.3422	0.05724	5.978	26.78	0.000176
S100A4	Yes	3e-06	24.52	25.48	-0.9566	0.159	6.014	24.84	0.000189
HSPA2	Yes	3e-06	29.66	30.69	-1.037	0.1699	6.107	23.54	0.000189
GPT	Yes	3e-06	25.32	26.58	-1.259	0.2147	5.866	26.4	0.000205
WASF1	Yes	3e-06	29.34	28.77	0.5768	0.09363	6.161	21.93	0.000205
SEPTIN6	Yes	4e-06	30.19	29.67	0.5241	0.08436	6.213	20.64	0.000229
DBI	Yes	5e-06	31.64	32.33	-0.6937	0.1164	5.961	22.74	0.000259
TTC9	Yes	6e-06	25.82	25.44	0.3852	0.06822	5.646	26.75	0.000298
ADK	Yes	7e-06	26.99	27.36	-0.367	0.06504	5.644	25.44	0.000323
CAP1	Yes	7e-06	30.85	31.21	-0.3639	0.06115	5.95	20.79	0.000323
BDH2	Yes	7e-06	28.3	29.14	-0.8345	0.1498	5.57	26.58	0.000323
ACTR3B	Yes	7e-06	28.76	28.21	0.5539	0.09919	5.585	26.58	0.000323
S100A11	Yes	7e-06	26.65	27.45	-0.7981	0.1445	5.523	27	0.000336
PRDX1	Yes	9e-06	33.66	34.12	-0.4609	0.08119	5.677	22.71	0.000402
ASAH1	Yes	1e-05	29.08	29.92	-0.8391	0.1476	5.686	22	0.000428
PAICS	Yes	1.2e-05	29.52	29.93	-0.4079	0.07615	5.356	26.99	0.000436
L1CAM	Yes	1.2e-05	27.6	28.8	-1.198	0.2198	5.45	24.84	0.000436
HNMT	Yes	1.2e-05	26.61	27.23	-0.6226	0.1151	5.407	25.97	0.000436
COTL1	Yes	1.2e-05	29.96	30.5	-0.54	0.09615	5.616	22.25	0.000436
TPPP3	Yes	1.2e-05	30.28	31.1	-0.8183	0.1528	5.356	26.99	0.000436
ADD3	Yes	1.4e-05	30.11	30.55	-0.4442	0.08404	5.286	26.93	0.000495
PADI2	Yes	1.4e-05	27.41	28.65	-1.237	0.2182	5.67	20.36	0.000495
TNC	Yes	1.6e-05	23.89	26.92	-3.031	0.5777	5.246	27	0.000533
CTBP1	Yes	1.7e-05	30.54	30.06	0.4796	0.09108	5.266	26.04	0.000549
PGM3	Yes	2e-05	28.07	28.5	-0.4328	0.07668	5.644	18.86	0.000598
EZR	Yes	2e-05	30.78	31.2	-0.4137	0.07798	5.306	23.78	0.000598
GM2A	Yes	1.9e-05	25.77	26.52	-0.7428	0.1367	5.433	21.86	0.000598
GSK3A	Yes	1.9e-05	28.54	27.85	0.6945	0.1272	5.461	21.5	0.000598
CPPED1	Yes	2e-05	28.34	28.9	-0.5538	0.105	5.277	24.11	0.000602
GRHPR	Yes	2.1e-05	30.85	31.31	-0.4588	0.08909	5.15	26.56	0.000616
IRGQ	Yes	3e-05	28.28	27.64	0.6397	0.125	5.116	24.4	0.000838
LRP1	Yes	3.1e-05	24.49	25.96	-1.467	0.2901	5.058	25.39	0.000855
CRMP1	Yes	3.3e-05	33.35	32.96	0.3985	0.07989	4.988	26.48	0.0009
MAP2	Yes	3.4e-05	34.2	33.58	0.6164	0.116	5.313	19.95	0.000906
ALAD	Yes	3.5e-05	30	30.7	-0.6955	0.1402	4.962	26.75	0.000906
GBP1	Yes	4.2e-05	24.35	26.04	-1.693	0.3416	4.957	24.93	0.00106
MTAP	Yes	4.2e-05	28.71	29.22	-0.5178	0.1056	4.905	26.36	0.00106
SYNM	Yes	4.4e-05	24.13	25.47	-1.336	0.2742	4.872	26.74	0.001092
SYNPO	Yes	4.5e-05	29.06	28.48	0.5819	0.1159	5.023	22.84	0.001096
ADH5	Yes	4.7e-05	31.29	31.69	-0.4013	0.0814	4.931	24.45	0.001132
SCP2	Yes	5.1e-05	25.71	26.28	-0.5691	0.1183	4.81	26.93	0.001201
TJP2	Yes	5.6e-05	23.63	25.13	-1.507	0.3111	4.844	24.91	0.001305
GPD1	Yes	6.1e-05	27.61	28.41	-0.7932	0.167	4.749	26.81	0.001382
BBOX1	Yes	6.7e-05	26.26	27.13	-0.8755	0.184	4.76	25.38	0.001479
DDAH2	Yes	6.6e-05	28.42	28.98	-0.5635	0.1195	4.714	26.9	0.001479
ABI2	Yes	7.1e-05	28.92	28.44	0.481	0.1026	4.688	26.96	0.001532
BAIAP2	Yes	7.2e-05	28.76	28.2	0.5671	0.1189	4.769	24.37	0.001538
PALM	Yes	7.8e-05	26.47	25.51	0.9686	0.2079	4.659	26.75	0.001585
S100A6	Yes	7.6e-05	29.14	30.15	-1.01	0.2073	4.869	21.55	0.001585
CTSH	Yes	7.9e-05	25.03	25.92	-0.8813	0.1894	4.652	26.79	0.001585
RDX	Yes	8e-05	29	29.58	-0.5808	0.1248	4.654	26.59	0.001585
PPP1R14C	Yes	8e-05	23.85	23.24	0.6114	0.1307	4.679	25.81	0.001585
RTN4	Yes	9.6e-05	31	30.43	0.5777	0.1161	4.974	18.14	0.00188
TAGLN3	Yes	0.0001	32.55	32.14	0.4086	0.08778	4.654	24.04	0.001921
PNP	Yes	0.000101	28.88	29.47	-0.5957	0.1305	4.563	26.6	0.001931
QPRT	Yes	0.000121	27.01	27.96	-0.9452	0.2011	4.7	21.03	0.002267
ZC2HC1A	Yes	0.000122	27.56	26.7	0.8605	0.192	4.482	27	0.002267
EVL	Yes	0.000129	26.62	26.08	0.5419	0.1197	4.526	24.8	0.002365
WASF3	Yes	0.000133	27.22	26.83	0.3898	0.08734	4.463	26.61	0.002393
CRIP2	Yes	0.000135	31.06	30.14	0.9198	0.2063	4.459	26.53	0.002397
PEBP1	Yes	0.00014	35	35.22	-0.2171	0.04897	4.432	27	0.002462
VCAN	Yes	0.000145	29.96	30.83	-0.8672	0.1803	4.81	17.78	0.002487
S100A16	Yes	0.000144	26.08	26.66	-0.575	0.13	4.423	26.96	0.002487
ATCAY	Yes	0.000155	27.98	27.09	0.8871	0.1983	4.474	24.21	0.002631
SYNJ1	Yes	0.000169	32.65	31.89	0.7566	0.1618	4.676	18.78	0.002832
ADIRF	Yes	0.000175	29.8	30.72	-0.9214	0.2119	4.348	27	0.002901
EEA1	Yes	0.000178	30.58	30.34	0.2423	0.05506	4.4	24.85	0.002916
SYN1	Yes	0.000188	35.23	34.83	0.3911	0.08975	4.358	25.67	0.002994
PGM1	Yes	0.000187	31.56	31.96	-0.3925	0.08769	4.476	22.1	0.002994
PLXNA1	Yes	0.000191	27.74	26.49	1.252	0.2808	4.458	22.32	0.003021
PAK3	Yes	0.000196	29.1	28.59	0.506	0.1155	4.382	24.26	0.003037
CSNK2B	Yes	0.000197	27.82	27.08	0.7467	0.1705	4.38	24.27	0.003037
TPPP	Yes	0.000203	33.48	32.92	0.5603	0.129	4.341	25.13	0.003038
OXR1	Yes	0.000203	32.09	31.77	0.3194	0.07006	4.559	19.45	0.003038
SH3GLB2	Yes	0.000201	30.19	29.23	0.9619	0.215	4.474	21.41	0.003038
CNRIP1	Yes	0.000212	30.37	29.99	0.3781	0.08713	4.339	24.63	0.003107
EPB41L3	Yes	0.000212	31.9	31.01	0.8848	0.2068	4.279	26.89	0.003107
HDGF	Yes	0.000216	28.92	29.29	-0.3729	0.08717	4.277	26.66	0.003131
C11orf54	Yes	0.000222	27.02	27.59	-0.5699	0.1308	4.357	23.49	0.003177
VPS26B	Yes	0.000226	29.28	28.15	1.131	0.2588	4.37	22.9	0.003202
LCP1	Yes	0.000234	27.46	28.11	-0.6457	0.1523	4.239	26.99	0.003241
RAC1	Yes	0.000232	30.73	30.25	0.4793	0.1129	4.244	26.99	0.003241
TOM1L2	Yes	0.000236	30.23	29.58	0.6505	0.1496	4.347	23.06	0.003241
VAT1	Yes	0.000258	27.96	28.6	-0.6382	0.151	4.227	25.99	0.00352
OGA	Yes	0.000263	29.25	28.46	0.7937	0.1812	4.381	20.92	0.003526
TUBB3	Yes	0.000264	34.06	32.4	1.653	0.3902	4.235	25.34	0.003526
ESD	Yes	0.000275	31.63	32.05	-0.4212	0.09887	4.26	23.87	0.003575
SEPTIN2	Yes	0.000275	31.59	31.92	-0.3244	0.07703	4.211	25.66	0.003575
SH3GL1	Yes	0.000271	29.07	28.15	0.923	0.2205	4.185	26.98	0.003575
DMTN	Yes	0.000279	29.23	28.82	0.4169	0.09814	4.248	24.12	0.003585
CAPN2	Yes	0.000285	28.68	29.09	-0.4046	0.0929	4.356	20.73	0.003598
ALDH9A1	Yes	0.000283	30.77	31.22	-0.4486	0.1072	4.185	26.29	0.003598
FAM169A	Yes	0.000291	27.96	27.63	0.333	0.08001	4.161	26.83	0.003645
CSRP1	Yes	0.000297	31.63	31.98	-0.3476	0.08335	4.171	26.11	0.003686
ACADVL	Yes	0.000304	28.35	28.97	-0.6178	0.1492	4.141	27	0.00374
C4B	Yes	0.000333	29.44	30.39	-0.9547	0.2269	4.207	23.11	0.00406
PLCG1	Yes	0.000347	28.33	27.58	0.7518	0.1787	4.207	22.59	0.004193
CAPNS1	Yes	0.000361	29.43	29.81	-0.3809	0.09315	4.089	26.43	0.00429
OXCT1	Yes	0.000367	31.37	30.84	0.5321	0.1306	4.074	26.83	0.00429
CAPS	Yes	0.000367	25.6	27.08	-1.483	0.3636	4.078	26.67	0.00429
FBXL16	Yes	0.000368	27.79	26.88	0.9075	0.2222	4.084	26.34	0.00429
EPN1	Yes	0.000371	30.82	30.12	0.6997	0.1673	4.182	22.55	0.00429
PPP1CB	Yes	0.000384	28.36	27.72	0.6336	0.154	4.115	24.37	0.004407
NEFM	Yes	0.000394	32.26	33.25	-0.9956	0.2462	4.044	26.99	0.004488
HSPB8	Yes	0.0004	24.59	25.67	-1.077	0.2666	4.039	26.95	0.004522
GPS1	Yes	0.00041	28.53	27.8	0.7223	0.1787	4.042	26.37	0.00459
AP2A1	Yes	0.00042	32.17	31.91	0.2619	0.06402	4.091	23.94	0.004635
PRKAR2B	Yes	0.000419	30.07	28.88	1.187	0.288	4.123	22.84	0.004635
CTTN	Yes	0.000432	29.8	29.42	0.3773	0.09182	4.109	22.89	0.004729
IDH2	Yes	0.00044	32.5	31.31	1.193	0.2832	4.212	19.72	0.004777
PPM1A	Yes	0.000462	28.82	28.56	0.2581	0.06464	3.993	26.56	0.004894
NPC2	Yes	0.00046	23.97	24.58	-0.6118	0.153	3.998	26.4	0.004894
HEPACAM	Yes	0.000457	26.52	27.56	-1.044	0.2585	4.039	24.72	0.004894
NEFH	Yes	0.000466	27.98	29.38	-1.399	0.3501	3.995	26.29	0.004899
TUBA1B	Yes	0.000474	32.53	30.73	1.805	0.4535	3.98	26.7	0.004955
CSNK2A3	Yes	0.000503	28.91	28.13	0.7764	0.19	4.087	21.62	0.005211
CRTAC1	Yes	0.000518	25.05	25.64	-0.5928	0.1501	3.948	26.59	0.005334
TUBB4B	Yes	0.000532	33.53	31.78	1.741	0.4429	3.931	26.93	0.005399
FABP5	Yes	0.000532	30.45	31.18	-0.7301	0.178	4.101	20.5	0.005399
NIPSNAP1	Yes	0.000544	29.91	29.17	0.7374	0.188	3.923	26.94	0.005476
HOMER1	Yes	0.000549	29.25	28.67	0.5809	0.1428	4.069	21.05	0.005484
SNRPA1	Yes	0.000554	24.61	25.16	-0.5526	0.1375	4.02	22.5	0.005497
PGLS	Yes	0.000566	29.37	29.72	-0.3423	0.08759	3.908	26.94	0.00554
SULT4A1	Yes	0.000566	28.75	28.27	0.4779	0.115	4.156	18.45	0.00554
QDPR	Yes	0.000582	32.63	33.18	-0.5536	0.1421	3.896	26.99	0.005651
IGSF8	Yes	0.000586	26.11	27.04	-0.9298	0.2346	3.963	23.81	0.005651
BRK1	Yes	0.000597	28.68	28.27	0.4108	0.1054	3.899	26.38	0.005718
SORD	Yes	0.000607	28.37	28.94	-0.5633	0.1445	3.899	26.06	0.005741
NT5C	Yes	0.000608	26.88	27.75	-0.8698	0.207	4.202	16.89	0.005741
HSPB6	Yes	0.000634	24.69	25.88	-1.182	0.2942	4.019	20.73	0.005948
RBX1	Yes	0.000657	26.96	26.57	0.3855	0.09986	3.861	26.42	0.006129
TALDO1	Yes	0.000666	30.95	31.36	-0.4121	0.1071	3.848	26.86	0.006165
RABGGTB	Yes	0.000673	25.85	24.79	1.059	0.2756	3.844	26.83	0.006189
TUBB2A	Yes	0.000701	36.04	34.33	1.711	0.4472	3.826	26.95	0.006398
PLIN4	Yes	0.000705	24.3	25.16	-0.8645	0.22	3.929	22.27	0.006398
CELF2	Yes	0.00071	26.34	27.07	-0.7279	0.19	3.83	26.47	0.006403
SPP1	Yes	0.000715	26.39	27.23	-0.8429	0.2206	3.821	26.81	0.006411
GPX1	Yes	0.000722	29.07	29.45	-0.3886	0.1018	3.816	26.91	0.006433
CNDP1	Yes	0.000736	26.3	27.03	-0.7283	0.1832	3.976	20.12	0.006517
ISCU	Yes	0.000759	27.32	26.92	0.4088	0.1075	3.801	26.66	0.00667
ARHGDIA	Yes	0.000787	32.44	31.94	0.4964	0.1311	3.787	26.66	0.006878
RAB7A	Yes	0.000802	30.44	30.75	-0.3086	0.08164	3.78	26.66	0.006961
S100B	Yes	0.000822	33.47	34.12	-0.6593	0.1751	3.765	26.98	0.006974
SERPINE2	Yes	0.000834	25.63	24.76	0.8722	0.2284	3.82	23.93	0.006974
SCG2	Yes	0.00082	27.93	27.36	0.5733	0.1504	3.812	24.59	0.006974
PRKACA	Yes	0.000838	29.98	29.5	0.4879	0.1279	3.815	24.04	0.006974
COPS2	Yes	0.00083	29.29	28.28	1.005	0.2545	3.949	19.45	0.006974
CYFIP2	Yes	0.000831	31.74	31.46	0.2851	0.07452	3.826	23.68	0.006974
COPS4	Yes	0.000826	29.39	28.71	0.6813	0.179	3.806	24.7	0.006974
CAPN1	Yes	0.00085	29.5	29.87	-0.3722	0.09827	3.787	25.07	0.007032
HSPB1	Yes	0.000874	27.27	28.01	-0.7422	0.1977	3.754	26.25	0.007149
TUBA4A	Yes	0.000875	31.43	29.68	1.749	0.4667	3.747	26.64	0.007149
PRPSAP2	Yes	0.000898	28.23	28.72	-0.4887	0.131	3.731	26.99	0.007173
CYB5R3	Yes	0.00089	28.15	29.23	-1.08	0.2818	3.833	22.27	0.007173
CDC42	Yes	0.000898	28.81	28.39	0.4152	0.1077	3.856	21.28	0.007173
CTSZ	Yes	0.000892	24.84	25.31	-0.4679	0.1252	3.737	26.77	0.007173
KIAA1107	Yes	0.000909	27.8	27.48	0.3151	0.08454	3.727	26.93	0.007214
FAHD2A	Yes	0.00094	28.11	28.41	-0.2935	0.07728	3.797	22.81	0.007422
FKBP3	Yes	0.000973	29.69	29.37	0.3205	0.08542	3.752	24.2	0.007468
KHDRBS1	Yes	0.00096	27.38	27.72	-0.3449	0.09194	3.751	24.51	0.007468
DBN1	Yes	0.000964	29.58	29.14	0.4412	0.1191	3.704	27	0.007468
STAM	Yes	0.00097	29.48	28.87	0.6106	0.1648	3.706	26.74	0.007468
COPS5	Yes	0.000965	29.06	28.53	0.5221	0.1406	3.713	26.41	0.007468
YWHAZ	Yes	0.000994	34.4	33.59	0.8143	0.2166	3.759	23.48	0.007584
CALD1	Yes	0.001005	28.14	28.8	-0.6636	0.1769	3.751	23.65	0.00763
PLS3	Yes	0.001028	29.65	29.96	-0.3143	0.08531	3.684	26.71	0.007716
ARPC1A	Yes	0.001022	30.41	30.15	0.2556	0.06905	3.701	25.84	0.007716
ARFIP2	Yes	0.001058	27.6	26.92	0.6743	0.1801	3.745	23	0.007864
PPP2R2A	Yes	0.001068	29.64	28.62	1.029	0.2648	3.886	18.16	0.007864
TSN	Yes	0.001076	30.18	30.61	-0.4365	0.1187	3.677	26.1	0.007864
DCXR	Yes	0.001069	28.45	28.85	-0.3977	0.1062	3.746	22.79	0.007864
PACSIN1	Yes	0.001074	33.5	33.18	0.3165	0.08635	3.665	26.81	0.007864
STK24	Yes	0.001087	26.62	25.43	1.188	0.3228	3.679	25.73	0.007904
RTN3	Yes	0.001104	29.67	29.23	0.4385	0.1182	3.708	23.89	0.007985
NECAB1	Yes	0.001149	27.99	27.02	0.9779	0.2688	3.638	26.89	0.00823
NFS1	Yes	0.001148	26.99	25.26	1.724	0.465	3.707	23.21	0.00823
CDC37	Yes	0.001158	29.96	29.72	0.2346	0.06414	3.658	25.54	0.008248
DNM1L	Yes	0.001176	31.75	30.57	1.177	0.3206	3.671	24.49	0.008335
STXBP1	Yes	0.00119	34.54	32.64	1.901	0.5049	3.764	20.36	0.008382
NCOA7	Yes	0.001201	27.84	26.28	1.562	0.4208	3.712	22.2	0.008382
RRBP1	Yes	0.001196	26.23	26.98	-0.7532	0.2055	3.666	24.42	0.008382
ARF5	Yes	0.00121	28.44	28.04	0.4092	0.1073	3.813	18.63	0.008405
ASPA	Yes	0.00124	26.98	28.03	-1.053	0.2824	3.729	20.97	0.008573
GAD2	Yes	0.001255	27.67	26.44	1.231	0.3359	3.666	23.45	0.008633
FGF1	Yes	0.001282	25.85	26.51	-0.6637	0.1839	3.608	26.07	0.008647
SNRPA	Yes	0.001281	26.35	25.54	0.8101	0.2232	3.629	24.89	0.008647
YWHAB	Yes	0.001276	32.97	31.89	1.077	0.2961	3.639	24.45	0.008647
ELAVL1	Yes	0.001278	25.7	26.29	-0.5912	0.1644	3.595	27	0.008647
COPS8	Yes	0.001289	27.31	26.77	0.5392	0.1498	3.601	26.43	0.008649
SRSF1	Yes	0.001325	25.74	26.51	-0.7742	0.2158	3.587	26.62	0.008852
SH3GL2	Yes	0.001336	32.87	32.24	0.6248	0.1743	3.584	26.61	0.008878
AP2S1	Yes	0.001357	29.25	28.91	0.3419	0.09554	3.579	26.56	0.008935
ACY1	Yes	0.001356	27.45	27.84	-0.3901	0.1085	3.597	25.47	0.008935
MVD	Yes	0.001373	27.41	26.18	1.228	0.3394	3.617	24.06	0.008998
PRKACB	Yes	0.001384	29.01	27.79	1.223	0.3374	3.624	23.54	0.009026
CNP	Yes	0.00141	27.9	28.89	-0.9934	0.2792	3.558	26.95	0.00915
TST	Yes	0.00144	28.25	28.62	-0.3771	0.1051	3.589	24.55	0.009233
REPS1	Yes	0.001432	26.2	24.9	1.304	0.3518	3.708	19.59	0.009233
PHYHIPL	Yes	0.001442	30.55	29.11	1.448	0.3929	3.684	20.3	0.009233
TPM3	Yes	0.001456	31.32	31.66	-0.3372	0.09273	3.636	22.02	0.009236
DYNC1I2	Yes	0.001452	27	27.35	-0.3469	0.09785	3.546	27	0.009236
RAB4B	Yes	0.001502	28.16	28.65	-0.488	0.1357	3.597	23.24	0.009487
DPYSL4	Yes	0.001542	30.86	30.54	0.3191	0.09057	3.523	26.96	0.009693
MAP4	Yes	0.001603	30.64	30.91	-0.2699	0.07683	3.513	26.64	0.009879
PPT1	Yes	0.001598	29.35	29.7	-0.3496	0.09961	3.51	26.93	0.009879
EIF6	Yes	0.001613	26.06	26.41	-0.3411	0.09593	3.556	23.87	0.009879
SYN2	Yes	0.001614	33.7	33.26	0.4446	0.1264	3.516	26.23	0.009879
S100A13	Yes	0.001595	29.65	30.2	-0.5467	0.1557	3.512	26.84	0.009879
AKT3	Yes	0.00158	27.6	26.67	0.9263	0.2535	3.653	20	0.009879
RAB5B	Yes	0.001639	28.38	28.78	-0.3997	0.1126	3.551	23.81	0.009895
EWSR1	Yes	0.001626	25.99	26.35	-0.3558	0.1011	3.518	25.89	0.009895
ILF2	Yes	0.001643	28.26	29.02	-0.7607	0.2174	3.5	26.88	0.009895
PPP2R5E	Yes	0.001645	27.68	27.11	0.5718	0.1634	3.5	26.83	0.009895
GPI	Yes	0.001714	34.16	33.07	1.091	0.3012	3.623	19.84	0.010266
USP39	Yes	0.001734	22.8	24.02	-1.216	0.3496	3.478	26.93	0.010318
PPM1H	Yes	0.001738	29.73	29.47	0.2622	0.07474	3.509	24.85	0.010318
AP1M1	Yes	0.001778	28.77	27.38	1.389	0.3893	3.569	21.35	0.01051
LGALS3	Yes	0.001812	27.9	28.33	-0.4267	0.1233	3.462	26.84	0.010655
GLTP	Yes	0.001818	28.54	29.31	-0.7736	0.2232	3.465	26.51	0.010655
PFN2	Yes	0.001839	30.57	30.2	0.3678	0.106	3.468	25.98	0.010736
GAA	Yes	0.001937	27.6	28.06	-0.4512	0.1313	3.435	26.9	0.011196
SHROOM2	Yes	0.00195	24.98	24.36	0.6195	0.1806	3.431	27	0.011196
ADPRS	Yes	0.001945	27.84	28.2	-0.3672	0.1049	3.501	22.75	0.011196
SUGT1	Yes	0.001949	28.3	27.74	0.5643	0.1622	3.479	23.92	0.011196
ISOC1	Yes	0.001964	28.45	28.79	-0.341	0.09893	3.447	25.69	0.011227
IDH1	Yes	0.001982	29.2	29.51	-0.3114	0.09066	3.435	26.25	0.011286
HSPH1	Yes	0.002003	31.9	31.66	0.2471	0.07221	3.421	26.94	0.011355
HMGCL	Yes	0.002031	25.09	25.52	-0.4319	0.1265	3.416	26.95	0.011468
CASTOR2	Yes	0.002091	27.9	27.37	0.5297	0.1555	3.407	26.78	0.011762
CLINT1	Yes	0.002104	26.23	25.88	0.355	0.1042	3.408	26.48	0.011783
MAPT	Yes	0.002114	33.85	33.54	0.3107	0.09136	3.401	26.9	0.011796
PPP2R1A	Yes	0.002124	32.22	31.31	0.9131	0.263	3.471	22.43	0.0118
GNB5	Yes	0.002177	27.96	27.29	0.6781	0.2001	3.388	26.95	0.011813
CORO1A	Yes	0.002166	30.63	28.98	1.646	0.4843	3.398	26.41	0.011813
AIF1	Yes	0.002162	24.02	24.63	-0.6124	0.1806	3.391	26.99	0.011813
PFKP	Yes	0.002163	29.91	29.13	0.7748	0.2258	3.432	24.19	0.011813
DAG1	Yes	0.002168	26.66	26.99	-0.3258	0.09494	3.432	24.1	0.011813
CABP1	Yes	0.002135	25.44	24.59	0.843	0.239	3.527	19.88	0.011813
AHCY	Yes	0.002192	30.78	31.11	-0.3288	0.09698	3.391	26.57	0.011851
PSMD9	Yes	0.002292	25.29	25.85	-0.5538	0.1644	3.369	26.92	0.011926
FLNB	Yes	0.002228	27.29	27.78	-0.4855	0.1435	3.383	26.64	0.011926
CTSB	Yes	0.002302	29.06	29.41	-0.3473	0.1018	3.411	23.89	0.011926
LGALS1	Yes	0.002244	30.18	30.53	-0.3473	0.1026	3.384	26.37	0.011926
CAPG	Yes	0.002227	28.44	28.98	-0.5445	0.1595	3.414	24.54	0.011926
PSMD4	Yes	0.002318	25.56	25.02	0.5395	0.1595	3.383	25.54	0.011926
FKBP4	Yes	0.002292	30.44	29.6	0.8388	0.2426	3.457	21.56	0.011926
CYB5R2	Yes	0.002262	26.26	27.1	-0.8351	0.2476	3.373	26.99	0.011926
COPS6	Yes	0.00228	28.9	28.25	0.6436	0.1899	3.388	25.62	0.011926
PRXL2B	Yes	0.002272	28.15	26.26	1.894	0.5518	3.433	22.96	0.011926
HAPLN2	Yes	0.002273	25.45	26.22	-0.7688	0.2261	3.399	24.96	0.011926
COPS3	Yes	0.002316	29.11	28.19	0.9175	0.2638	3.478	20.45	0.011926
NISCH	Yes	0.002298	26.68	25.77	0.9089	0.2675	3.398	24.78	0.011926
AKR7A3	Yes	0.002371	26.3	26.67	-0.3714	0.11	3.376	25.37	0.012156
NSF	Yes	0.002418	25.94	26.6	-0.6697	0.1983	3.377	24.82	0.012302
ALCAM	Yes	0.002412	24.59	25.68	-1.091	0.3219	3.39	24.03	0.012302
FBXL18	Yes	0.002471	28.06	27.38	0.6776	0.203	3.338	26.96	0.012528
RAN	Yes	0.002546	31.3	31	0.3064	0.09144	3.351	25.17	0.012861
CAST	Yes	0.002557	28.75	29.1	-0.3511	0.1052	3.337	26.02	0.012868
MPST	Yes	0.002593	28.19	28.57	-0.384	0.1152	3.333	25.9	0.012986
FARSA	Yes	0.002599	31.34	29.73	1.603	0.463	3.462	19.09	0.012986
GSK3B	Yes	0.002613	26.47	25.47	0.9987	0.3006	3.322	26.5	0.013011
DNAJC6	Yes	0.002661	29.39	28.38	1.005	0.3025	3.321	26.02	0.01309
PLCD1	Yes	0.002674	29.82	30.32	-0.491	0.1425	3.447	19.17	0.01309
PGD	Yes	0.002695	31.3	31.62	-0.3185	0.09254	3.442	19.23	0.01309
GNB1	Yes	0.002689	31.03	30.52	0.5024	0.1515	3.316	26.08	0.01309
C9orf64	Yes	0.002646	26.13	26.43	-0.3023	0.09128	3.311	26.96	0.01309
TTN	Yes	0.00266	30.16	29.7	0.4634	0.1388	3.339	24.74	0.01309
RPH3A	Yes	0.002687	27.91	27.02	0.8943	0.2658	3.364	22.96	0.01309
NPTXR	Yes	0.002709	26.66	26.05	0.6054	0.1824	3.319	25.65	0.013111
CNTN2	Yes	0.002742	26.57	27.27	-0.7069	0.2143	3.298	26.89	0.013227
MAP7	Yes	0.002766	23.96	24.31	-0.3432	0.1036	3.311	25.65	0.013297
TOM1	Yes	0.00278	28.6	27.82	0.7857	0.2317	3.392	20.8	0.013315
MECP2	Yes	0.002832	25.82	26.63	-0.8135	0.2446	3.325	24.01	0.013519
CDH2	Yes	0.002939	25.33	26.56	-1.226	0.3739	3.278	26.29	0.013983
PPP1CA	Yes	0.002978	29.92	29.61	0.3145	0.09605	3.274	26.21	0.014119
DDI2	Yes	0.003016	26.74	26.13	0.6058	0.1854	3.268	26.28	0.014224
PPP2R2D	Yes	0.003021	24.96	24.27	0.6914	0.2117	3.266	26.41	0.014224
TRIM28	Yes	0.003036	24.6	25.31	-0.7123	0.2181	3.266	26.19	0.014246
TMPO	Yes	0.00307	27.5	27.73	-0.2321	0.07124	3.259	26.47	0.014358
WDR44	Yes	0.003094	28.53	28.33	0.1949	0.05982	3.259	26.21	0.014422
UCHL1	Yes	0.003168	34.34	33.28	1.066	0.3099	3.439	16.84	0.014721
KIF5C	Yes	0.003191	30.06	29.04	1.022	0.3156	3.237	26.97	0.014724
PMP2	Yes	0.003201	27.17	28.25	-1.072	0.3283	3.267	24.57	0.014724
SH3GLB1	Yes	0.003184	26	24.95	1.05	0.3199	3.282	23.68	0.014724
EEF1A2	Yes	0.003233	32.68	31.85	0.8316	0.2455	3.387	18.26	0.014727
AP3B2	Yes	0.003212	28.67	26.15	2.523	0.7777	3.244	26.19	0.014727
SH3KBP1	Yes	0.003232	24.73	25.42	-0.6868	0.2116	3.245	25.89	0.014727
RBBP9	Yes	0.003258	26.49	26.79	-0.3006	0.09296	3.234	26.55	0.014744
DUSP3	Yes	0.003251	29.04	26.49	2.555	0.7739	3.301	22.01	0.014744
PSMC2	Yes	0.003273	26.21	25.24	0.9689	0.2996	3.234	26.36	0.014761
PPP1R21	Yes	0.003285	27.4	25.61	1.786	0.5381	3.319	20.82	0.014769
ZYX	Yes	0.00333	27.12	26.82	0.297	0.09198	3.23	26.17	0.014923
PSME1	Yes	0.003342	28.48	28.75	-0.2664	0.08272	3.22	26.88	0.014927
IDH3B	Yes	0.003393	30.24	29.56	0.6847	0.2061	3.322	20.04	0.015038
CSNK2A2	Yes	0.003383	26.34	25.39	0.9551	0.2956	3.231	25.56	0.015038
TSNAX	Yes	0.003399	28.15	28.44	-0.2923	0.09102	3.212	27	0.015038
CADPS	Yes	0.00341	30.72	28.38	2.342	0.7294	3.211	26.92	0.015038
APOE	Yes	0.003443	30.77	30.35	0.4175	0.1302	3.207	26.97	0.015072
UROD	Yes	0.003437	27.06	27.42	-0.356	0.1105	3.222	25.72	0.015072
CDC42EP4	Yes	0.00345	26.79	27.13	-0.3383	0.1055	3.207	26.89	0.015072
YWHAE	Yes	0.003511	34.91	34.32	0.593	0.18	3.295	20.64	0.01529
SEPTIN10	Yes	0.003524	25.04	25.83	-0.7887	0.2387	3.304	20.09	0.015299
DMXL2	Yes	0.003544	27.38	26.03	1.353	0.4232	3.197	26.78	0.015337
CNK3/IPCEF1	Yes	0.003593	27.01	26.54	0.4694	0.1472	3.19	27	0.01539
PFKL	Yes	0.003612	29.42	28.44	0.9802	0.3061	3.202	25.76	0.01539
PPM1F	Yes	0.003589	28.5	27.05	1.458	0.4517	3.227	24.07	0.01539
AAMDC	Yes	0.003611	25.25	25.92	-0.6791	0.2121	3.202	25.72	0.01539
SEPTIN3	Yes	0.003605	31.49	31.24	0.2489	0.07802	3.19	26.87	0.01539
DBNL	Yes	0.003625	29.16	28.4	0.7568	0.2362	3.204	25.44	0.015398
WASL	Yes	0.003649	28.56	28.29	0.2723	0.08547	3.186	26.77	0.015409
CROCC	Yes	0.003649	27.03	27.49	-0.4548	0.1419	3.206	25.13	0.015409
UBL4A	Yes	0.003726	25.63	26.15	-0.5259	0.1641	3.205	24.56	0.015678
OMG	Yes	0.003747	27.2	27.65	-0.4559	0.1437	3.173	26.98	0.015678
PNPO	Yes	0.003739	29.39	29.72	-0.3331	0.103	3.233	22.57	0.015678
YWHAH	Yes	0.00376	32.55	31.33	1.212	0.3814	3.177	26.5	0.015685
FARSB	Yes	0.003796	30.02	28.31	1.708	0.5051	3.382	16.03	0.015786
MAG	Yes	0.003858	28.2	29.39	-1.182	0.3737	3.162	26.88	0.015999
NPLOC4	Yes	0.003887	28.15	26.7	1.45	0.4276	3.391	15.45	0.016072
COL18A1	Yes	0.003934	24.2	24.86	-0.655	0.2035	3.219	22.14	0.01621
DPP9	Yes	0.003944	23.93	23.33	0.6074	0.1924	3.157	26.52	0.01621
XPO7	Yes	0.003997	28.18	27.03	1.15	0.3653	3.147	26.98	0.016329
MOB4	Yes	0.003987	30.37	29.79	0.5719	0.1815	3.151	26.7	0.016329
LMNA	Yes	0.004018	27.79	29.23	-1.442	0.4424	3.26	19.52	0.016368
VCL	Yes	0.004079	29.97	30.2	-0.2263	0.07192	3.147	26.22	0.016567
ABLIM2	Yes	0.004131	26.72	25.99	0.7306	0.232	3.149	25.63	0.016731
GGPS1	Yes	0.004174	23.83	24.45	-0.6262	0.1994	3.14	26.01	0.016854
CAPZA1	Yes	0.004197	28.83	29.14	-0.3068	0.09606	3.193	21.99	0.0169
RGS6	Yes	0.004241	28.16	27.28	0.8817	0.2761	3.194	21.72	0.01693
PPAT	Yes	0.00422	26.46	26.86	-0.3948	0.122	3.237	19.55	0.01693
TPD52L1	Yes	0.004233	25.21	25.97	-0.7571	0.2361	3.207	21	0.01693
SNRPF	Yes	0.00427	25.3	24.75	0.5541	0.1764	3.141	25.21	0.016994
PAM	Yes	0.004371	25.72	25.07	0.6551	0.2048	3.199	20.69	0.017238
ACAT1	Yes	0.004368	30.31	30.65	-0.3387	0.1086	3.12	26.21	0.017238
YWHAQ	Yes	0.004399	32.6	31.67	0.9326	0.2905	3.211	19.93	0.017238
STIP1	Yes	0.004374	31.34	31.59	-0.2477	0.07883	3.142	24.28	0.017238
CRK	Yes	0.004405	27.93	27.36	0.5704	0.1834	3.111	26.72	0.017238
CNBP	Yes	0.00439	26.06	25.5	0.5624	0.1809	3.11	26.92	0.017238
GATD1	Yes	0.004441	26.49	25.72	0.7754	0.2458	3.154	22.97	0.017296
PRRT1	Yes	0.004445	25.36	24.58	0.7858	0.2515	3.125	25.13	0.017296
GATM	Yes	0.004491	27.18	27.6	-0.4277	0.1379	3.1	26.97	0.017427
ENO1	Yes	0.004565	34.72	34.96	-0.2385	0.07664	3.112	25.31	0.01761
NEFL	Yes	0.004576	31.3	32.26	-0.9614	0.3108	3.093	26.93	0.01761
HSD17B10	Yes	0.004559	29.38	28.02	1.362	0.4155	3.277	16.59	0.01761
CRYL1	Yes	0.004673	29.77	30.08	-0.3121	0.1005	3.104	25.18	0.017933
ATP5F1B	Yes	0.004696	30.79	31.61	-0.821	0.2631	3.12	23.73	0.017972
FSCN1	Yes	0.00471	31.99	31.64	0.3478	0.1109	3.136	22.53	0.017974
FAM107B	Yes	0.004731	24.36	25.02	-0.6521	0.2118	3.079	27	0.018005
ROCK2	Yes	0.004822	30.21	28.23	1.989	0.6209	3.203	18.43	0.018207
NAA10	Yes	0.004823	25.51	24.92	0.5884	0.1882	3.126	22.5	0.018207
USP14	Yes	0.004803	30.18	29.17	1.019	0.3285	3.102	24.43	0.018207
PDXK	Yes	0.004985	29.77	27.4	2.371	0.755	3.14	20.78	0.018583
OPA1	Yes	0.00498	30.13	29.41	0.7224	0.2264	3.19	18.33	0.018583
TUBB	Yes	0.005016	30.55	29.03	1.52	0.496	3.064	26.11	0.018583
ITIH2	Yes	0.004979	25.53	26.45	-0.9139	0.2988	3.059	26.93	0.018583
PSMC5	Yes	0.004994	25.95	24.81	1.146	0.3706	3.092	23.95	0.018583
ILF3	Yes	0.00501	28.5	29.16	-0.6637	0.2147	3.092	23.84	0.018583
VPS35	Yes	0.00495	31.66	29.73	1.929	0.6224	3.1	23.58	0.018583
EIF3C	Yes	0.00509	27.09	26.2	0.8905	0.2864	3.109	22.15	0.018775
MAPRE3	Yes	0.005095	31.04	30.47	0.5658	0.1855	3.05	26.84	0.018775
PTPA	Yes	0.005125	30.97	29.49	1.475	0.4619	3.193	17.7	0.018836
UBE2O	Yes	0.005214	29.37	28.9	0.4726	0.1478	3.198	17.17	0.019077
UGGT1	Yes	0.005218	24.75	24.05	0.7057	0.2305	3.061	24.92	0.019077
HSP90AB1	Yes	0.005349	32.1	30.75	1.353	0.4466	3.029	27	0.019249
AP3M2	Yes	0.005332	27.2	26.34	0.8662	0.2855	3.034	26.64	0.019249
SRSF3	Yes	0.005317	26.09	26.71	-0.6202	0.2045	3.033	26.87	0.019249
AP1B1	Yes	0.005332	29.91	29.49	0.4173	0.1374	3.038	26.28	0.019249
ENAH	Yes	0.005285	27.01	27.29	-0.2751	0.08983	3.062	24.45	0.019249
RMDN1	Yes	0.005335	24.08	24.53	-0.4535	0.1476	3.072	23.34	0.019249
ALDH7A1	Yes	0.005372	32.03	32.39	-0.3691	0.1213	3.042	25.54	0.019285
RHOB	Yes	0.005397	25.54	25.19	0.3482	0.115	3.028	26.78	0.019325
CUL2	Yes	0.005417	29.73	28.44	1.291	0.405	3.189	16.86	0.019343
OTUB1	Yes	0.005481	31.22	29.09	2.126	0.6834	3.111	20.1	0.019524
LETM1	Yes	0.005623	25.76	26.68	-0.9163	0.302	3.035	24.58	0.019824
G6PD	Yes	0.005602	29.82	30.04	-0.2202	0.07315	3.01	26.99	0.019824
DPYSL3	Yes	0.005621	31.96	32.26	-0.2964	0.09737	3.044	23.81	0.019824
PCYT2	Yes	0.0056	29.34	28.53	0.815	0.2551	3.195	16.1	0.019824
MCTS1	Yes	0.005704	28.91	28.51	0.3936	0.1309	3.007	26.57	0.02006
CPLX1	Yes	0.005749	28.81	28.41	0.4001	0.1316	3.04	23.38	0.020166
FAM3C	Yes	0.00578	25.17	24.84	0.3275	0.1089	3.006	26.11	0.020225
GANAB	Yes	0.005894	29.52	27.89	1.631	0.5224	3.122	18	0.020572
PREP	Yes	0.00596	31.61	30.73	0.8844	0.2962	2.986	26.94	0.020699
IDH3A	Yes	0.005953	30.98	30.39	0.5917	0.1926	3.071	20.3	0.020699
PGAM1	Yes	0.006001	33.66	32.79	0.8682	0.2862	3.033	22.53	0.020787
PBLD	Yes	0.006047	25.07	25.85	-0.778	0.2611	2.98	26.94	0.020794
ADSS2	Yes	0.006037	29.05	28.2	0.8488	0.2733	3.106	18.22	0.020794
GMPR2	Yes	0.006031	27.03	27.42	-0.3895	0.1285	3.031	22.52	0.020794
EIF4E	Yes	0.006117	27.03	26.81	0.2123	0.07063	3.006	23.97	0.020982
ACOT7	Yes	0.006215	32.01	31.76	0.2508	0.08353	3.002	23.79	0.021006
HSP90AA1	Yes	0.00621	34.41	33.67	0.7324	0.2467	2.969	26.89	0.021006
NCAM1	Yes	0.006186	30.22	30.62	-0.4011	0.1346	2.98	25.98	0.021006
TPI1	Yes	0.00621	34	33.52	0.475	0.1598	2.972	26.61	0.021006
EIF4A2	Yes	0.00623	30.87	30.31	0.5637	0.1801	3.131	16.6	0.021006
PDE12	Yes	0.006203	26.4	24.92	1.48	0.4972	2.976	26.27	0.021006
MTMR12	Yes	0.006195	27.07	26.28	0.7925	0.2597	3.052	20.4	0.021006
LZIC	Yes	0.006246	27.01	27.32	-0.314	0.1058	2.967	26.9	0.021009
PAFAH1B1	Yes	0.006281	30.77	29.88	0.8925	0.2887	3.091	18.05	0.021025
THTPA	Yes	0.006266	25.54	25.88	-0.3364	0.1135	2.965	27	0.021025
AKR7A2	Yes	0.006332	29.96	30.19	-0.2378	0.07932	2.997	23.52	0.021144
SYN3	Yes	0.006462	29.76	29.46	0.3004	0.1017	2.953	26.85	0.021484
RARS1	Yes	0.006465	27.18	26.26	0.922	0.3119	2.956	26.58	0.021484
RNF7	Yes	0.006513	24.86	24.33	0.5307	0.1746	3.039	19.85	0.021593
NEBL	Yes	0.006594	29.3	29.03	0.2721	0.09239	2.945	26.82	0.021809
TACO1	Yes	0.00661	25.93	25.14	0.7877	0.2676	2.944	26.91	0.021811
ARPC1B	Yes	0.006639	24.75	25.07	-0.318	0.108	2.945	26.6	0.021853
COPS7A	Yes	0.006702	27.28	26.56	0.7206	0.2428	2.968	23.96	0.022011
LSAMP	Yes	0.006845	28.49	29.11	-0.6168	0.2056	2.999	20.95	0.022425
ARL3	Yes	0.006933	29.77	29.07	0.7031	0.2383	2.95	24.27	0.022661
RABEP1	Yes	0.00705	26.95	25.61	1.342	0.459	2.924	26.1	0.022988
GGA3	Yes	0.007207	26.69	25.97	0.7274	0.2475	2.938	23.86	0.023447
CAPZA2	Yes	0.007282	30.74	31.03	-0.2848	0.09738	2.925	24.66	0.023524
PTGR1	Yes	0.007256	29.84	30.1	-0.2527	0.08634	2.926	24.71	0.023524
TOLLIP	Yes	0.007268	29.69	29.35	0.3378	0.1161	2.909	26.41	0.023524
SPR	Yes	0.007418	26.78	27.32	-0.54	0.1858	2.907	25.73	0.023842
PSMC6	Yes	0.007404	26.44	25.41	1.023	0.3519	2.905	25.96	0.023842
GALE	Yes	0.007431	26.67	26.09	0.5721	0.1974	2.898	26.64	0.023842
ACAA1	Yes	0.007454	26.52	27.09	-0.5731	0.197	2.909	25.25	0.023859
RAB4A	Yes	0.007488	27.65	27.95	-0.304	0.1039	2.927	23.42	0.023911
DNAJB2	Yes	0.00754	25.13	25.66	-0.532	0.1794	2.966	20.37	0.024023
RNMT	Yes	0.007588	27.34	26.91	0.4318	0.1477	2.924	23.25	0.024122
PRDX5	Yes	0.007662	31.89	31.36	0.5255	0.1755	2.994	18.36	0.024246
HEBP2	Yes	0.00766	27.51	27.99	-0.4801	0.1665	2.883	26.85	0.024246
AGRN	Yes	0.007691	25.04	25.72	-0.6773	0.2352	2.88	26.99	0.024281
APBA1	Yes	0.007752	26.45	25.95	0.5052	0.1755	2.879	26.75	0.024418
NDRG4	Yes	0.007811	26.89	27.24	-0.3546	0.1207	2.939	21.12	0.024493
NCKAP1	Yes	0.007803	31.6	31.35	0.2491	0.08668	2.874	27	0.024493
PPA2	Yes	0.007894	28.04	28.3	-0.2638	0.09167	2.877	26.12	0.024699
HABP4	Yes	0.007935	24.59	24	0.5893	0.2045	2.882	25.34	0.02477
NCAN	Yes	0.007959	30.47	30.18	0.287	0.09976	2.877	25.75	0.024789
PEPD	Yes	0.007985	29.04	29.26	-0.2289	0.07963	2.875	25.83	0.024814
SGTB	Yes	0.008133	27.64	27.12	0.5148	0.1779	2.894	23.23	0.025163
SNX12	Yes	0.00812	27.26	26.04	1.215	0.4191	2.898	22.96	0.025163
MT3	Yes	0.008189	30.56	29.62	0.9419	0.3298	2.856	26.83	0.02528
ELOC	Yes	0.008306	27.83	27	0.8238	0.2888	2.853	26.47	0.025584
HSP90B1	Yes	0.008421	30.51	28.94	1.568	0.5375	2.918	20.28	0.025882
ABRAXAS2	Yes	0.008508	24.79	24.49	0.2953	0.104	2.84	26.76	0.026091
IST1	Yes	0.008575	26.64	27.06	-0.4134	0.1436	2.879	22.55	0.026239
NPEPL1	Yes	0.008647	25.86	26.57	-0.7046	0.2487	2.834	26.73	0.0264
PTGR2	Yes	0.008684	28.25	28.58	-0.3294	0.1145	2.877	22.29	0.026456
DLG1	Yes	0.008718	28.09	27.85	0.2392	0.08445	2.833	26.42	0.026499
EEF1B2	Yes	0.008788	29.66	28.94	0.7265	0.2561	2.837	25.55	0.026559
SERPINB9	Yes	0.008813	26.89	26.52	0.3667	0.1289	2.844	24.69	0.026559
YWHAG	Yes	0.008757	33.43	32.24	1.192	0.4216	2.827	26.93	0.026559
CUL1	Yes	0.008814	29.25	28.81	0.4431	0.1511	2.931	18.29	0.026559
CHORDC1	Yes	0.008872	29.12	28.77	0.3523	0.1228	2.868	22.22	0.026676
DLG2	Yes	0.009062	29.65	29.32	0.3308	0.116	2.852	22.82	0.027189
TSTA3	Yes	0.00909	28.32	27.96	0.3545	0.1245	2.847	23.15	0.027214
SH3GL3	Yes	0.009244	29.81	29.29	0.5168	0.1837	2.813	25.87	0.027614
TGM2	Yes	0.009349	27.23	25.95	1.28	0.4571	2.799	26.98	0.027831
TXNRD1	Yes	0.009356	28.11	27.15	0.9565	0.332	2.881	19.61	0.027831
AP1G1	Yes	0.009569	28.41	26.52	1.891	0.6772	2.792	26.65	0.028343
LMNB2	Yes	0.009558	26.1	27.86	-1.754	0.6095	2.877	19.24	0.028343
HOOK3	Yes	0.009659	26.54	25.88	0.658	0.2325	2.83	22.35	0.028549
HGS	Yes	0.009783	29.01	27.47	1.541	0.5382	2.864	19.43	0.028825
GSTP1	Yes	0.009794	32.79	33.12	-0.3373	0.1212	2.782	26.67	0.028825
UFC1	Yes	0.009847	26.22	25.64	0.5805	0.2089	2.779	26.82	0.028921
CRYM	Yes	0.009875	33.06	32.7	0.3613	0.1301	2.778	26.7	0.028942
SLC4A4	Yes	0.009946	25.77	26.97	-1.2	0.4305	2.788	25.24	0.029087
AP3D1	Yes	0.010084	28.76	27.23	1.528	0.5522	2.767	26.99	0.029317
BCAS1	Yes	0.010109	26.1	27.13	-1.02	0.368	2.772	26.24	0.029317
CLU	Yes	0.010094	29.37	29.77	-0.404	0.145	2.786	24.75	0.029317
ELOB	Yes	0.010064	27.55	26.88	0.6704	0.2419	2.771	26.61	0.029317
GYG1	Yes	0.010135	27.93	28.26	-0.3302	0.1185	2.786	24.55	0.029331
TJP1	Yes	0.01022	25.64	26.23	-0.5882	0.2096	2.806	22.3	0.029517
PPP1R14A	Yes	0.010384	27.21	28.2	-0.9959	0.3609	2.76	26.37	0.029926
PDE1A	Yes	0.010494	29.79	28.9	0.8859	0.3116	2.843	18.74	0.030183
LYPLA2	Yes	0.010553	26.98	25.77	1.209	0.4393	2.751	26.62	0.030262
SYAP1	Yes	0.010566	26.07	25.12	0.9574	0.3444	2.78	23.29	0.030262
FECH	Yes	0.010814	25.37	24.84	0.534	0.1949	2.74	26.65	0.030846
RGN	Yes	0.010806	27.7	28.15	-0.4492	0.1619	2.774	22.94	0.030846
TIMM8A	Yes	0.010937	27.27	26.88	0.393	0.1437	2.734	26.86	0.03088
NDUFV2	Yes	0.010853	25.15	25.85	-0.7004	0.2515	2.785	21.81	0.03088
AK2	Yes	0.010891	26.6	26.93	-0.3284	0.1186	2.768	23.16	0.03088
SELENBP1	Yes	0.010915	31.33	31.66	-0.3252	0.119	2.734	26.97	0.03088
PGM2	Yes	0.01091	28.21	28.59	-0.3816	0.134	2.847	17.5	0.03088
ATP1B1	Yes	0.011027	26.11	24.98	1.123	0.3938	2.851	17.03	0.03107
VPS26A	Yes	0.01131	28.07	27.41	0.6599	0.2371	2.783	20.48	0.03165
GMPS	Yes	0.011323	29.21	28.34	0.8634	0.3004	2.874	15.46	0.03165
WIPF2	Yes	0.011259	26.68	26.41	0.2742	0.1007	2.723	26.68	0.03165
CHMP5	Yes	0.01129	25.44	24.87	0.5731	0.2085	2.748	23.58	0.03165
IDH3G	Yes	0.011456	29.44	28.44	0.9952	0.3499	2.844	16.5	0.031955
PLIN3	Yes	0.011626	28.12	28.57	-0.4475	0.165	2.712	26.36	0.032157
PDHB	Yes	0.011684	28.23	27.9	0.331	0.1223	2.707	26.76	0.032157
INA	Yes	0.011643	31.01	31.63	-0.6267	0.2314	2.708	26.8	0.032157
NECAB2	Yes	0.01169	29.24	28.81	0.4248	0.1567	2.712	26.09	0.032157
RAB2B	Yes	0.011662	25.19	25.67	-0.481	0.177	2.717	25.52	0.032157
PDLIM5	Yes	0.01169	26.27	26.9	-0.6318	0.2319	2.725	24.49	0.032157
NAP1L4	Yes	0.01166	29.17	28.79	0.3853	0.1401	2.751	22.04	0.032157
CLIC1	Yes	0.011733	27.7	28.08	-0.3818	0.141	2.707	26.42	0.032212
MYEF2	Yes	0.011841	23.32	24.03	-0.7161	0.265	2.703	26.54	0.032442
UBA1	Yes	0.011902	33.09	31.93	1.157	0.4265	2.712	25.06	0.032547
SUMO2	Yes	0.012111	28.91	29.16	-0.2442	0.09031	2.704	25.13	0.032997
TIAL1	Yes	0.012138	25.29	25.69	-0.399	0.1483	2.691	26.71	0.032997
TNR	Yes	0.012134	32.34	31.99	0.3503	0.1298	2.698	25.77	0.032997
RAB10	Yes	0.012374	28.53	28.88	-0.3508	0.1308	2.683	26.69	0.033561
EIF4H	Yes	0.012394	27.86	27.13	0.7306	0.2723	2.683	26.62	0.033561
TWF2	Yes	0.012634	29.15	28.59	0.5561	0.2077	2.677	26.27	0.034145
TUBB4A	Yes	0.01274	32.39	31.07	1.322	0.4943	2.675	26.03	0.034363
RASA1	Yes	0.012885	28.41	27.51	0.9048	0.3268	2.769	17.5	0.03469
ADD2	Yes	0.012926	31.6	31.39	0.2055	0.07659	2.684	24.22	0.034731
EML2	Yes	0.013306	26.27	26.87	-0.5953	0.2242	2.655	26.3	0.035683
ACTR2	Yes	0.013426	29.82	29.66	0.1594	0.0599	2.661	24.93	0.035935
AASDHPPT	Yes	0.013481	27.48	26.76	0.7166	0.2685	2.669	23.77	0.036013
PLPBP	Yes	0.013532	26.65	25.25	1.398	0.5288	2.644	26.72	0.03608
REEP5	Yes	0.013584	27.65	27.25	0.3997	0.1501	2.663	24.08	0.036081
NIF3L1	Yes	0.013563	28.49	28.76	-0.2748	0.1036	2.652	25.54	0.036081
EHD3	Yes	0.013741	29.92	28.53	1.392	0.5244	2.655	24.4	0.036429
SLC12A2	Yes	0.013946	24.76	25.24	-0.4788	0.1816	2.636	26.08	0.036653
NIT1	Yes	0.0139	26.68	25.91	0.7726	0.2882	2.681	21.28	0.036653
DLG3	Yes	0.013903	28.35	28	0.3485	0.1297	2.687	20.73	0.036653
HINT2	Yes	0.013958	28.89	28.45	0.4365	0.1645	2.654	23.74	0.036653
BSN	Yes	0.013927	31.11	30.79	0.3225	0.1222	2.64	25.65	0.036653
UBE2I	Yes	0.014061	26.82	27.07	-0.2523	0.0946	2.666	22.12	0.036855
IPO5	Yes	0.014272	30.15	29.5	0.6475	0.2433	2.661	21.97	0.037338
KATNAL2	Yes	0.01455	26.39	26.74	-0.3532	0.1352	2.612	26.84	0.037967
OSBPL1A	Yes	0.014568	29.33	28.65	0.6754	0.2564	2.635	23.82	0.037967
TRAP1	Yes	0.014634	27.61	26.21	1.405	0.5325	2.639	23.06	0.038069
CALB2	Yes	0.014701	30.4	30.7	-0.3037	0.1164	2.609	26.69	0.038071
CCDC25	Yes	0.0147	24.71	24.12	0.5898	0.2231	2.644	22.36	0.038071
DCTN4	Yes	0.014717	26.64	25.48	1.166	0.4398	2.652	21.56	0.038071
ACTR1B	Yes	0.014972	29.87	28.85	1.018	0.3784	2.69	17.98	0.038659
RAB11B	Yes	0.015018	30.33	30.65	-0.32	0.1232	2.598	26.95	0.038705
PPP1R1A	Yes	0.015233	26.42	26.81	-0.398	0.153	2.602	25.44	0.039187
SCRN1	Yes	0.015296	32.13	31.52	0.6105	0.2276	2.682	17.87	0.039277
FLNA	Yes	0.015408	30.82	31.11	-0.2939	0.1133	2.595	25.76	0.039492
GATD3A	Yes	0.015632	29.91	29.17	0.7431	0.2855	2.603	23.93	0.039972
ARPC4	Yes	0.015653	30.26	30.06	0.2065	0.08002	2.581	26.78	0.039972
CRYZL1	Yes	0.016085	26.77	27.09	-0.318	0.1238	2.569	26.9	0.040855
PDLIM3	Yes	0.016087	24.19	24.77	-0.5817	0.2263	2.571	26.56	0.040855
CUTC	Yes	0.016071	24.2	25.05	-0.8489	0.3301	2.572	26.48	0.040855
HINT1	Yes	0.016342	32.51	32.24	0.2699	0.1048	2.576	24.82	0.04142
YOD1	Yes	0.01637	24.88	24.34	0.5322	0.2072	2.569	25.66	0.04142
NCAM2	Yes	0.016466	26.09	26.55	-0.464	0.1814	2.558	26.93	0.041438
GDI2	Yes	0.016453	32.03	32.25	-0.2181	0.08525	2.558	26.99	0.041438
AK3	Yes	0.016445	29.74	30.06	-0.3282	0.1282	2.56	26.69	0.041438
NARS1	Yes	0.016525	29.71	29.35	0.3521	0.1352	2.605	21.01	0.041511
PACS2	Yes	0.016579	24.11	24.35	-0.235	0.092	2.555	27	0.041571
KIAA0513	Yes	0.016621	29.54	27.31	2.225	0.87	2.558	26.39	0.041601
RAB14	Yes	0.016818	30.21	30.45	-0.2406	0.0944	2.549	26.93	0.042019
SYNRG	Yes	0.016897	24.89	24.59	0.3005	0.1174	2.56	24.96	0.04214
XRCC5	Yes	0.017015	28.53	26.48	2.052	0.8043	2.552	25.71	0.04236
NCALD	Yes	0.017141	27.45	26.75	0.6998	0.2755	2.54	26.97	0.042596
CRYZ	Yes	0.017384	29.9	30.35	-0.4552	0.1795	2.536	26.69	0.043123
OAT	Yes	0.017468	27.22	26.48	0.7391	0.2914	2.536	26.29	0.043255
GUCY1A2	Yes	0.017595	28.74	28.14	0.6027	0.2351	2.563	22.4	0.04349
CAPZB	Yes	0.017654	29.91	30.09	-0.1835	0.07208	2.546	24.32	0.043561
NUDC	Yes	0.017785	29.22	29.05	0.1708	0.06749	2.531	25.91	0.043804
KYAT3	Yes	0.017862	26.8	26.09	0.7058	0.2747	2.569	21.04	0.043917
SH3BGRL	Yes	0.018107	30.12	30.48	-0.3575	0.1369	2.612	17.18	0.044442
MAT2A	Yes	0.018157	29.49	29.63	-0.1421	0.05648	2.516	26.91	0.044484
TARS1	Yes	0.018421	28.71	28.96	-0.2459	0.09768	2.518	25.59	0.045051
PRRT3	Yes	0.018517	26.51	26.15	0.3631	0.1424	2.549	21.43	0.045208
PPA1	Yes	0.018608	30.37	30.2	0.1731	0.06911	2.504	26.99	0.045348
IMPA1	Yes	0.01871	31.21	31.46	-0.2485	0.0961	2.586	17.87	0.045438
HSPA9	Yes	0.018707	31.65	31.92	-0.2788	0.1113	2.505	26.55	0.045438
KPNA4	Yes	0.018932	26.64	26.01	0.6321	0.2526	2.502	26.11	0.045663
RAB3A	Yes	0.018934	31.61	31.34	0.2668	0.1061	2.514	24.34	0.045663
SNCA	Yes	0.018911	33.82	33.53	0.2854	0.114	2.503	26.03	0.045663
SCRN3	Yes	0.018917	26.56	26.87	-0.3097	0.1239	2.499	26.67	0.045663
CALR	Yes	0.019013	29.57	28.55	1.02	0.4052	2.517	23.71	0.045776
CLSTN1	Yes	0.019083	28.59	28.28	0.3074	0.1232	2.495	26.76	0.045783
RAP1GDS1	Yes	0.019077	30.99	28.84	2.148	0.8497	2.528	22.25	0.045783
STRAP	Yes	0.019704	28.18	27.82	0.3571	0.1439	2.481	26.63	0.047194
PSMD6	Yes	0.019816	27.02	26.48	0.542	0.2188	2.477	26.96	0.047378
ATP1A1	Yes	0.019904	25.32	24.36	0.9554	0.3769	2.535	19.58	0.047508
AKAP5	Yes	0.019982	26.04	25.42	0.6142	0.2414	2.544	18.63	0.047611
FAIM2	Yes	0.020191	24.92	25.56	-0.6325	0.2551	2.48	25.19	0.048027
SOD1	Yes	0.020475	28.82	29.12	-0.3027	0.1229	2.462	27	0.048418
H2AX	Yes	0.020487	24.99	25.97	-0.9798	0.3967	2.47	25.63	0.048418
ATP5F1D	Yes	0.020494	25.85	26.51	-0.6609	0.2685	2.462	27	0.048418
GLOD4	Yes	0.020438	30.31	30.49	-0.1763	0.07155	2.464	26.79	0.048418
ASL	Yes	0.020541	27.32	27.74	-0.4217	0.1703	2.476	24.64	0.048446
GSN	Yes	0.020605	31.36	31.84	-0.4801	0.1932	2.484	23.24	0.048514
SUCLG1	Yes	0.020689	27.15	25.73	1.42	0.5775	2.458	26.9	0.048547
ASRGL1	Yes	0.020665	29.87	30.16	-0.2902	0.1164	2.493	22.02	0.048547
USP15	Yes	0.020792	26.21	25.65	0.5588	0.227	2.462	25.89	0.048708
DSTN	Yes	0.020831	29.25	28.33	0.9185	0.3711	2.475	23.85	0.048715
FIS1	Yes	0.020943	26.87	27.44	-0.5732	0.2334	2.456	26.32	0.048895
FN3K	Yes	0.021053	29.1	28.83	0.2712	0.109	2.489	21.56	0.04907
EIF4EBP2	Yes	0.021112	23.49	23.13	0.3609	0.1465	2.463	24.68	0.049125
PGP	Yes	0.021165	28.05	28.28	-0.2231	0.09116	2.448	26.94	0.049167
MTURN	Yes	0.02141	28.35	27.57	0.7868	0.3219	2.444	26.72	0.049652
SSB	Yes	0.021526	28.52	28.04	0.4745	0.191	2.485	20.87	0.049838
MAP7D1	Yes	0.021562	26.2	26.59	-0.3949	0.1606	2.458	23.97	0.049838
ABHD10	No	0.021758	29	29.3	-0.3069	0.1258	2.44	26.2	0.050209
WDR1	No	0.021822	30.04	28.37	1.675	0.681	2.46	23.07	0.050214
NANS	No	0.021833	28.61	27.44	1.171	0.4696	2.494	19.39	0.050214
PDIA3	No	0.021876	29.93	28.51	1.426	0.5825	2.448	24.48	0.05023
MBP	No	0.02204	31.04	32.3	-1.261	0.5168	2.44	25.28	0.050439
NADK2	No	0.022004	28.98	29.26	-0.2841	0.1169	2.431	26.87	0.050439
TPT1	No	0.022144	30.38	30.08	0.298	0.1228	2.428	26.97	0.050595
EEF1G	No	0.022227	30.61	29.99	0.6168	0.2543	2.426	27	0.050701
KLC1	No	0.02232	28.85	28.04	0.8077	0.333	2.425	26.79	0.05083
GAPDH	No	0.022523	36.46	36.63	-0.1745	0.07137	2.446	23.03	0.051122
ME2	No	0.022595	28.06	28.35	-0.2896	0.1195	2.424	26.03	0.051122
PSMA6	No	0.02253	29.07	29.28	-0.2103	0.0869	2.42	26.96	0.051122
TBCB	No	0.022596	29.16	27.9	1.259	0.5182	2.429	25.24	0.051122
SNX2	No	0.022635	28.31	27.36	0.9469	0.3832	2.471	19.9	0.051128
RBMX	No	0.023071	27.75	28.06	-0.3084	0.128	2.409	27	0.05186
LRRC47	No	0.023035	28.45	27.29	1.165	0.4699	2.478	18.51	0.05186
NRXN1	No	0.023029	24.62	24.96	-0.3385	0.1401	2.416	25.88	0.05186
PITHD1	No	0.023268	27.58	27.26	0.324	0.1342	2.414	25.52	0.052217
MOB1B	No	0.023319	25.7	26.12	-0.4212	0.1729	2.436	22.2	0.052249
RHOC	No	0.02339	29.13	28.67	0.4585	0.19	2.413	25.31	0.052323
TPM4	No	0.023635	29.63	29.91	-0.2794	0.116	2.41	25.09	0.052713
DPP7	No	0.023641	27.02	27.75	-0.7225	0.293	2.465	18.55	0.052713
HARS1	No	0.023806	28.92	28.5	0.4248	0.1772	2.397	26.65	0.052913
ADSL	No	0.02378	26.9	27.3	-0.3996	0.1665	2.401	26.12	0.052913
PIR	No	0.024164	26.42	27.02	-0.5927	0.2481	2.389	26.93	0.053451
EEF1D	No	0.024137	28.73	28.11	0.6168	0.2575	2.395	25.91	0.053451
SNRPE	No	0.024087	25.53	24.73	0.8004	0.3349	2.39	27	0.053451
REPS2	No	0.024256	24.97	24.42	0.5519	0.23	2.4	24.73	0.053569
KARS1	No	0.02432	26.15	25.25	0.8972	0.3739	2.4	24.6	0.053626
WFS1	No	0.024487	23.9	24.61	-0.7149	0.2988	2.392	25.26	0.053909
BPGM	No	0.024649	26.23	26.49	-0.261	0.1088	2.399	23.75	0.05418
DNAJA1	No	0.02484	25.56	26.13	-0.5731	0.24	2.388	25	0.054512
LZTFL1	No	0.025448	28.21	27.29	0.9218	0.3894	2.367	26.65	0.055758
UBE2K	No	0.025645	28.08	27.88	0.1919	0.08069	2.378	24.17	0.056102
CHMP4B	No	0.025686	27.32	27.84	-0.5237	0.2215	2.365	26.33	0.056104
TCEAL6	No	0.025962	28.54	28.24	0.2987	0.1267	2.357	26.94	0.056616
PLXNB1	No	0.026156	26.77	27.68	-0.9093	0.3864	2.354	26.91	0.056951
DLG4	No	0.026291	29.41	28.48	0.9296	0.3886	2.392	20.77	0.057155
AP2M1	No	0.027042	31.34	31.14	0.2032	0.0868	2.34	26.52	0.058695
PIP4K2A	No	0.027289	28.1	28.54	-0.4427	0.1883	2.351	24.02	0.058805
THOP1	No	0.02724	28.17	28.33	-0.1584	0.06781	2.336	26.77	0.058805
MAPRE2	No	0.027304	26.96	27.77	-0.8103	0.3471	2.334	26.88	0.058805
MYLK	No	0.027234	25.64	26.06	-0.4196	0.1797	2.335	26.87	0.058805
PRMT1	No	0.02715	27.76	26.92	0.8453	0.3557	2.377	20.83	0.058805
DCTN3	No	0.027365	26.92	26.3	0.6161	0.2633	2.34	25.56	0.058845
AHSA1	No	0.027424	29.51	28.15	1.366	0.5797	2.356	22.85	0.058882
HSP90AB4P	No	0.027519	27.42	26.41	1.016	0.4315	2.355	22.83	0.058993
GAS7	No	0.027749	29.07	28.23	0.8449	0.3614	2.338	24.84	0.059394
SRP14	No	0.027943	27.66	28.03	-0.3679	0.155	2.374	19.62	0.059536
RANBP1	No	0.027942	27.16	26.3	0.86	0.3701	2.324	26.9	0.059536
JPT1	No	0.027934	28.75	28.4	0.346	0.1489	2.324	26.95	0.059536
NECAP1	No	0.028063	28.51	28.3	0.2115	0.09072	2.332	25.04	0.059699
PMPCB	No	0.02815	25.88	25.21	0.675	0.2865	2.356	21.27	0.059793
RAB8A	No	0.02835	25.77	26.1	-0.327	0.1393	2.347	21.95	0.060126
EEF2	No	0.028826	30.99	30.64	0.3509	0.1518	2.312	26.42	0.061043
OLA1	No	0.028875	30.88	30.3	0.5787	0.2484	2.33	23.23	0.061052
DENR	No	0.029094	28	27.79	0.2088	0.08967	2.328	22.9	0.061328
ACTN2	No	0.029083	27.66	27.07	0.5898	0.2559	2.305	26.99	0.061328
PSPC1	No	0.029138	28.88	28.3	0.5786	0.2511	2.304	27	0.061328
NUDCD3	No	0.029392	26.73	25.47	1.259	0.5434	2.316	24.09	0.061769
PPP1R12A	No	0.029488	26.88	26.59	0.2834	0.1232	2.3	26.75	0.061877
HSD17B4	No	0.029667	26.07	26.52	-0.4487	0.1952	2.299	26.37	0.06216
SNCG	No	0.030066	32.68	32.44	0.2331	0.1018	2.29	26.94	0.062901
OSBP	No	0.03014	27.56	26.98	0.5767	0.2513	2.295	25.8	0.062924
SNRPD3	No	0.030213	25.63	25.16	0.4722	0.2021	2.336	19.67	0.062924
PMPCA	No	0.030207	26.48	25.96	0.5248	0.2282	2.3	24.64	0.062924
PPP1R2	No	0.030287	27.81	27.61	0.1956	0.08554	2.287	26.95	0.062983
PFDN6	No	0.030424	28.02	28.24	-0.2247	0.09759	2.302	23.7	0.063175
NRCAM	No	0.030504	31.93	31.65	0.2842	0.1237	2.298	24.23	0.063246
CNTFR	No	0.030668	25.18	25.79	-0.6158	0.267	2.306	22.49	0.063492
ARPC2	No	0.030963	30.73	30.58	0.158	0.06936	2.277	26.85	0.064006
STX7	No	0.031359	27.9	28.24	-0.3464	0.1519	2.281	24.97	0.064729
ACSS1	No	0.031501	28.75	27.8	0.9499	0.4038	2.352	16.32	0.064926
NUTF2	No	0.031611	30.12	30.29	-0.1718	0.07549	2.276	25.08	0.065056
ABRACL	No	0.03172	29.86	28.91	0.9547	0.4127	2.313	19.55	0.065182
STRN	No	0.031933	27.3	26.59	0.7107	0.3093	2.298	20.99	0.065524
PTMA	No	0.032048	28.46	28.64	-0.1875	0.08272	2.267	25.64	0.065663
TOMM70	No	0.03241	27.16	26.36	0.8012	0.352	2.277	23.07	0.066306
CRKL	No	0.032942	28.3	27.7	0.6059	0.2692	2.251	26.39	0.067196
EIF3B	No	0.032938	27.1	26.48	0.6169	0.2675	2.306	18.43	0.067196
NPM1	No	0.033237	29.21	29.45	-0.2459	0.1095	2.246	26.56	0.0677
NAPG	No	0.033604	25.71	26.47	-0.7529	0.3342	2.253	24.15	0.068348
ERH	No	0.034124	27.24	27.47	-0.2372	0.1062	2.233	26.71	0.069303
GALM	No	0.034181	25.82	26.23	-0.4127	0.1849	2.231	26.94	0.069317
HPCAL4	No	0.034493	28.56	28.14	0.4221	0.1885	2.24	24.34	0.069848
AP2A2	No	0.034637	31.82	31.67	0.1457	0.06534	2.23	25.94	0.070037
CPE	No	0.034689	27.98	28.21	-0.2292	0.103	2.224	26.99	0.070041
PPP1R11	No	0.03483	26.61	26.19	0.4188	0.1849	2.265	19.85	0.070123
PTPN11	No	0.03481	31.19	30.98	0.2092	0.09321	2.244	22.86	0.070123
RAB5A	No	0.035296	27.04	27.33	-0.2811	0.1256	2.238	22.77	0.070957
VPS45	No	0.035444	27.57	26.41	1.167	0.5268	2.215	26.8	0.071152
PSMD3	No	0.035585	27.09	26.65	0.4362	0.1965	2.221	25.24	0.071184
KPNB1	No	0.035614	30.47	29.83	0.6437	0.2908	2.214	26.61	0.071184
COA6	No	0.035605	26.27	26.04	0.2334	0.1054	2.214	26.53	0.071184
FHIT	No	0.03588	28.04	28.31	-0.2695	0.1216	2.215	25.51	0.071613
ATP5IF1	No	0.035935	28.55	29.08	-0.5368	0.2431	2.208	26.98	0.071619
ISYNA1	No	0.036091	26.73	27.2	-0.4664	0.2113	2.208	26.61	0.071828
GDAP1	No	0.036304	24.3	24.81	-0.5135	0.233	2.204	26.88	0.072148
GET3	No	0.036497	26.42	25.85	0.5743	0.2609	2.201	26.8	0.072325
RAP1GAP	No	0.036487	24.72	23.87	0.8491	0.3852	2.204	26.22	0.072325
SUB1	No	0.036783	27.77	27.52	0.2476	0.1115	2.221	22.3	0.072788
TACC1	No	0.037585	25.11	24.82	0.2875	0.1314	2.187	26.9	0.074058
STMN1	No	0.037485	32.45	32.26	0.195	0.08891	2.193	25.9	0.074058
PIN1	No	0.037569	27.2	25.96	1.233	0.5635	2.188	26.77	0.074058
LAMTOR5	No	0.037786	26.41	27.02	-0.6065	0.2773	2.188	26.29	0.074348
GSR	No	0.038828	27.57	27.87	-0.3073	0.141	2.18	25.17	0.076183
MMUT	No	0.038813	26.04	25.32	0.7251	0.3338	2.172	26.96	0.076183
DAZAP1	No	0.039116	26.84	26.4	0.438	0.1997	2.193	22.05	0.076641
ATP6V0D1	No	0.039187	25.39	24.78	0.6171	0.2841	2.172	25.93	0.076671
ZFYVE21	No	0.039585	25.27	24.76	0.5117	0.2359	2.169	25.53	0.07734
AKR1A1	No	0.039783	30.55	29.89	0.6565	0.3001	2.188	21.62	0.07752
DDX6	No	0.039788	28.38	28.13	0.2514	0.1164	2.16	26.96	0.07752
SNRPD2	No	0.04007	25.37	24.88	0.4884	0.2247	2.173	23.49	0.07796
ACLY	No	0.040285	30	29.22	0.7792	0.3513	2.218	17.22	0.078263
ATXN2L	No	0.040338	26.25	25.93	0.322	0.1493	2.157	26.29	0.078263
DYNC1LI2	No	0.040401	28.35	28.58	-0.2315	0.1075	2.154	26.81	0.078275
NIPSNAP2	No	0.040481	28.76	28.37	0.3863	0.179	2.158	25.58	0.078321
MGLL	No	0.040748	27.64	27.19	0.4467	0.2059	2.17	22.74	0.078728
BRCC3	No	0.041199	25.88	25.68	0.2058	0.09531	2.159	23.66	0.079378
HDDC2	No	0.041196	26.86	27.2	-0.3411	0.1562	2.184	19.74	0.079378
SMS	No	0.041391	28.16	26.62	1.536	0.7171	2.142	27	0.079637
PRDX2	No	0.041798	33.33	33.51	-0.1855	0.08651	2.144	25.39	0.080309
CARS1	No	0.041914	29.84	29.71	0.1238	0.05757	2.151	23.66	0.080422
MRPS36	No	0.042057	25.39	26.01	-0.6244	0.2921	2.138	26.1	0.080548
LIN7C	No	0.042096	23.44	23.81	-0.3775	0.1768	2.135	26.73	0.080548
HK1	No	0.042193	32.61	32.95	-0.3377	0.1583	2.133	26.85	0.080622
SEMA7A	No	0.042616	24.76	25.27	-0.5114	0.2357	2.17	19.41	0.081207
GLO1	No	0.042587	31	31.15	-0.1547	0.07235	2.138	24.7	0.081207
PREPL	No	0.042806	30.6	30.01	0.5879	0.2672	2.2	16.01	0.081457
SLC3A2	No	0.044237	24.96	25.38	-0.418	0.1973	2.118	25.05	0.084065
PPP1R7	No	0.044481	31.46	31.3	0.16	0.07582	2.11	26.3	0.084414
PRELP	No	0.044687	25.54	26.12	-0.5779	0.2737	2.111	25.58	0.084689
CSRP2	No	0.044863	25.02	25.32	-0.2929	0.1389	2.109	25.77	0.084908
TPD52	No	0.04498	29.47	29.81	-0.3411	0.162	2.105	26.27	0.085013
ETHE1	No	0.045321	25.46	25.84	-0.3768	0.1792	2.102	26.12	0.08554
AKR1C3	No	0.045681	27.28	26.13	1.143	0.5455	2.096	26.84	0.085911
RAB35	No	0.045639	27.39	27.06	0.3342	0.1584	2.11	23.55	0.085911
TRNT1	No	0.045703	26.24	25.84	0.405	0.1933	2.096	26.78	0.085911
DECR1	No	0.045888	28.57	28.91	-0.3419	0.1627	2.102	24.81	0.086142
FASN	No	0.04606	31.25	29.02	2.234	1.065	2.098	25.38	0.086299
DCTN2	No	0.046096	30.72	30.35	0.3687	0.1755	2.101	24.42	0.086299
PPP2CB	No	0.046368	25.63	25.35	0.2834	0.1356	2.091	26.33	0.086691
PSMD11	No	0.046435	27.56	26.66	0.9059	0.4316	2.099	24.15	0.0867
GMPPB	No	0.046675	26.34	26.51	-0.1742	0.08323	2.094	24.84	0.087031
NUDT5	No	0.046845	27.41	27.64	-0.2332	0.1119	2.083	26.98	0.087232
APLP1	No	0.046937	28.8	29.04	-0.2311	0.111	2.082	26.9	0.087286
PSMD13	No	0.047279	27.02	26.12	0.9033	0.4339	2.082	26.1	0.087805
CHCHD2	No	0.047392	25.91	25.44	0.4701	0.2255	2.085	25.08	0.087897
CORO1C	No	0.047527	29.28	29.02	0.2607	0.1256	2.076	26.99	0.088029
HSPA4L	No	0.047605	29.92	29.4	0.5258	0.253	2.078	26.26	0.088056
FDPS	No	0.047823	29.22	29.44	-0.2237	0.1079	2.074	26.77	0.088341
IPO7	No	0.048114	28.62	28.01	0.6141	0.2966	2.07	26.97	0.088673
SGIP1	No	0.04813	29.75	29.57	0.1832	0.08839	2.072	26.41	0.088673
SLC9A3R1	No	0.048212	29.36	29.67	-0.3079	0.148	2.08	24.25	0.088707
SMAP	No	0.048322	24.89	25.22	-0.3325	0.1588	2.093	21.55	0.08874
NDRG1	No	0.048358	27.82	28.23	-0.4011	0.1934	2.074	25.38	0.08874
PSMB1	No	0.048475	29.42	29.66	-0.238	0.1151	2.068	26.63	0.088831
TBC1D13	No	0.048535	24.27	23.96	0.3134	0.1516	2.066	26.92	0.088831
AHSG	No	0.048794	24.35	24.77	-0.4152	0.2011	2.064	26.77	0.089187
EIF1	No	0.049164	27.85	27.56	0.2906	0.1406	2.067	25.23	0.089744
PDCD6IP	No	0.049437	30.6	29.96	0.6466	0.3143	2.057	26.99	0.090126
CFL1	No	0.049528	34.23	34.06	0.1743	0.08474	2.057	26.97	0.090172
TMEM132A	No	0.049606	24.14	24.45	-0.3157	0.1536	2.056	26.99	0.090196
NAA15	No	0.049987	26.71	26.21	0.4906	0.239	2.053	26.71	0.090771
MAP2K1	No	0.050599	30.37	29.58	0.7878	0.3849	2.047	26.88	0.09171
DCLK2	No	0.050636	26.84	26.1	0.7422	0.3615	2.053	25.02	0.09171
PSMA4	No	0.050957	29.29	29.52	-0.229	0.1117	2.049	25.28	0.091765
MARCKS	No	0.05091	31.21	31.58	-0.37	0.1784	2.074	20.38	0.091765
GRB2	No	0.050997	29.31	29.47	-0.1551	0.07512	2.064	21.93	0.091765
SF3B3	No	0.050926	24.6	25.04	-0.4384	0.2132	2.057	23.57	0.091765
PCDH9	No	0.05081	24.63	25.07	-0.4371	0.213	2.052	25.05	0.091765
CST3	No	0.051687	28.56	28.25	0.3128	0.1537	2.036	26.97	0.092887
PSMA3	No	0.052254	28.53	28.78	-0.2444	0.1194	2.047	23.04	0.093663
HEBP1	No	0.052206	28.17	28.47	-0.3056	0.1498	2.04	24.69	0.093663
TMA7	No	0.052324	26.02	26.32	-0.2918	0.1436	2.032	26.39	0.093668
VARS1	No	0.052653	28.5	27.64	0.8615	0.4243	2.03	26.05	0.094093
ACTG1	No	0.052697	36.14	36.03	0.1096	0.05409	2.027	26.84	0.094093
FBXO2	No	0.052784	29.64	28.43	1.21	0.5934	2.039	23.58	0.094127
ETFB	No	0.053067	29.59	29.79	-0.2018	0.09963	2.025	26.4	0.094511
YARS1	No	0.053145	29.45	28.71	0.7369	0.3629	2.031	24.77	0.094528
PFKM	No	0.053261	33.08	32.86	0.2201	0.1089	2.021	26.97	0.094544
HINT3	No	0.05329	25.59	25.22	0.3717	0.1807	2.057	19.57	0.094544
TPD52L2	No	0.053426	28.49	28.85	-0.359	0.1771	2.027	25.09	0.094665
PSMF1	No	0.053943	24.97	24.52	0.4575	0.2236	2.046	20.28	0.095459
AMPH	No	0.054105	32.43	32.26	0.1737	0.08578	2.024	24.17	0.095502
PPIA	No	0.054058	34.04	33.61	0.4271	0.2106	2.028	23.45	0.095502
ADAP1	No	0.054205	26.49	25.82	0.6789	0.3373	2.013	27	0.095558
LGALSL	No	0.054463	29.51	29.3	0.2152	0.1064	2.022	23.96	0.095889
GNB2	No	0.054746	27.74	26.93	0.8104	0.3972	2.04	20.02	0.096266
HADH	No	0.055099	30.33	30.55	-0.2176	0.1083	2.008	25.99	0.096765
QARS1	No	0.055195	25.43	24.91	0.5201	0.2576	2.019	23.17	0.096811
SPTBN2	No	0.055312	30.6	29.79	0.8145	0.4042	2.015	23.84	0.096893
TXN2	No	0.055519	27.57	27.19	0.3818	0.1908	2.001	26.92	0.097135
GCLC	No	0.055688	28.45	26.99	1.459	0.7255	2.011	24.01	0.097308
ATIC	No	0.056083	29.52	28.4	1.12	0.5556	2.016	22.08	0.097752
NAXD	No	0.056062	29.05	29.3	-0.2555	0.128	1.996	27	0.097752
DIP2B	No	0.05663	28.26	28.13	0.1249	0.06236	2.003	23.82	0.098581
PRPS2	No	0.057217	24.74	24.46	0.2758	0.1381	1.997	24.05	0.099309
D2HGDH	No	0.057263	26.42	26.91	-0.4963	0.2498	1.987	26.72	0.099309
RAB1B	No	0.057198	30.95	30.31	0.6443	0.3188	2.021	19.53	0.099309
SERPINA3	No	0.05765	29.5	28.62	0.8768	0.4377	2.003	22.01	0.099855
ARPC5L	No	0.057959	29.48	29.24	0.2428	0.1225	1.982	26.54	0.100266
SRP68	No	0.058472	25.45	24.55	0.9073	0.452	2.007	19.92	0.101028
DIABLO	No	0.059152	27.56	27.73	-0.17	0.08483	2.003	19.61	0.102076
ITIH1	No	0.059467	25.38	25.83	-0.4542	0.2304	1.972	25.77	0.102366
FKBP1B	No	0.059467	24.3	24.06	0.2427	0.1232	1.97	26.19	0.102366
NSFL1C	No	0.059574	29.44	29.25	0.1842	0.09336	1.974	25.03	0.102422
ACTR1A	No	0.059658	30.74	30.48	0.2622	0.1333	1.967	26.65	0.102439
NDEL1	No	0.059935	24.8	24.46	0.3438	0.1744	1.971	24.82	0.102789
MAP1LC3B	No	0.060347	30.2	30.85	-0.6503	0.3257	1.997	19.02	0.103367
LYSMD1	No	0.060862	25.1	24.62	0.4866	0.2486	1.957	26.63	0.104122
SCG5	No	0.061173	25.58	24.96	0.6256	0.3153	1.984	19.91	0.104524
RAP1GAP2	No	0.061486	25.55	24.9	0.6492	0.3327	1.951	26.89	0.104931
PPP1R1B	No	0.061876	28.99	28.68	0.3134	0.1601	1.957	24.44	0.105467
PKM	No	0.062456	35.62	35.8	-0.1801	0.09244	1.949	25.37	0.106324
TIGAR	No	0.062546	26.04	25.66	0.3827	0.197	1.943	26.99	0.106347
PPP3CB	No	0.06296	29.88	29.66	0.2182	0.1125	1.94	26.97	0.106921
NAPRT	No	0.06328	25.91	26.36	-0.4558	0.2332	1.954	22.35	0.107333
HADHA	No	0.063425	28.67	28.97	-0.296	0.1529	1.936	26.96	0.107365
RAB2A	No	0.063454	30.18	30.48	-0.2927	0.1502	1.949	23.3	0.107365
AKR1B1	No	0.063606	32.2	32.32	-0.1239	0.06337	1.955	21.75	0.107492
ENSA	No	0.06392	28.74	28.57	0.1768	0.09136	1.935	26.03	0.107499
NHLRC2	No	0.063917	25.42	24.75	0.6772	0.3504	1.933	26.77	0.107499
PSD3	No	0.063861	27.72	26.59	1.135	0.5796	1.958	20.67	0.107499
PHF24	No	0.063827	26.44	25.57	0.8697	0.4431	1.963	19.87	0.107499
TNKS1BP1	No	0.064447	25.81	25.52	0.2963	0.1534	1.932	25.74	0.108254
DCUN1D1	No	0.06479	26.42	25.98	0.4423	0.2273	1.946	21.59	0.108568
C20orf27	No	0.064771	26.33	26.56	-0.2276	0.1181	1.926	26.73	0.108568
CRAT	No	0.065131	28.89	28.41	0.4786	0.248	1.93	24.71	0.109008
AGL	No	0.066053	29.19	28.57	0.6269	0.3233	1.939	20.95	0.110312
EIF4G1	No	0.066069	27.55	26.23	1.324	0.6868	1.928	23.43	0.110312
CCDC58	No	0.067379	26.03	26.26	-0.2257	0.1183	1.908	26.18	0.112364
PRPF19	No	0.067689	27.96	27.68	0.2809	0.1469	1.913	24.16	0.112746
HUWE1	No	0.067998	27.63	27.11	0.516	0.2714	1.901	26.92	0.113125
DYNLL1	No	0.068671	30.21	29.89	0.3156	0.1663	1.898	26.32	0.114107
HMGB1P1	No	0.068817	30.39	30.63	-0.2348	0.1231	1.907	23.49	0.114197
PEA15	No	0.068889	33.03	32.64	0.3891	0.2045	1.903	24.4	0.114197
EIF3H	No	0.069929	26.55	25.85	0.7027	0.3722	1.888	26.73	0.115784
SCAMP1	No	0.070333	26.24	26.73	-0.4963	0.2601	1.908	20.72	0.116314
C3	No	0.071148	30.64	30.95	-0.3118	0.166	1.879	26.93	0.117521
ATP1A3	No	0.071463	27.99	27.36	0.6326	0.3365	1.88	25.82	0.117901
DYNC1I1	No	0.071929	27.13	27.39	-0.2536	0.1351	1.876	25.83	0.11823
GNG7	No	0.071748	25.37	25.07	0.295	0.1572	1.877	26.02	0.11823
CTSD	No	0.072071	32.43	32.63	-0.1981	0.1058	1.872	27	0.11823
DPP3	No	0.072088	28.68	28.89	-0.2009	0.1063	1.891	21.69	0.11823
LCMT1	No	0.071892	28.02	27.73	0.2909	0.1525	1.908	18.61	0.11823
SRSF2	No	0.07245	26.31	26.64	-0.3284	0.1756	1.87	26.74	0.118684
CRTC1	No	0.072747	24.72	24.35	0.3744	0.2004	1.868	26.6	0.11903
FGF12	No	0.072856	27.06	26.73	0.3283	0.1754	1.872	25.26	0.119069
EEF1A1P5	No	0.072944	29.15	28.53	0.6249	0.33	1.894	19.85	0.119072
NCDN	No	0.07325	32.19	31.56	0.6326	0.3361	1.882	21.84	0.119135
G3BP2	No	0.073128	25.85	25.26	0.5878	0.3152	1.865	26.87	0.119135
PPIL1	No	0.073231	25.83	24.77	1.053	0.565	1.864	26.99	0.119135
SNX5	No	0.073326	27.45	27.02	0.4267	0.2288	1.865	26.33	0.119135
EPS15	No	0.073414	25.1	24.68	0.423	0.2271	1.863	26.99	0.119138
HNRNPH1	No	0.073561	27.28	26.43	0.855	0.4592	1.862	26.99	0.119238
PRPS1	No	0.074637	28.94	29.14	-0.1923	0.1037	1.855	26.66	0.120841
PHPT1	No	0.074943	28.74	27.62	1.118	0.5991	1.867	22.69	0.121196
PCSK2	No	0.075311	23.44	23.78	-0.3334	0.1802	1.851	26.68	0.121649
LGMN	No	0.075496	23.73	24.23	-0.5034	0.2713	1.856	24.58	0.121807
CKB	No	0.075722	34.1	33.05	1.048	0.5672	1.848	26.66	0.12201
AGO1	No	0.075798	25	25.42	-0.4191	0.224	1.871	20.39	0.12201
BOLA2	No	0.0762	26.51	26.2	0.3072	0.1653	1.858	22.6	0.122516
NQO2	No	0.076393	22.37	23.73	-1.364	0.7402	1.843	26.99	0.122684
ACAD8	No	0.077036	24.72	25.15	-0.4275	0.2318	1.845	24.85	0.123573
ATXN10	No	0.077484	26.58	26.22	0.3635	0.1981	1.835	27	0.124149
SEPTIN9	No	0.07767	30.55	30.42	0.1305	0.06986	1.868	18.46	0.124304
CMPK1	No	0.078043	28.35	27.17	1.179	0.6314	1.868	18.16	0.124526
EIF3A	No	0.078078	27.69	26.81	0.8806	0.4799	1.835	25.86	0.124526
USP7	No	0.078076	29.52	28.42	1.105	0.6024	1.834	26.09	0.124526
SERPINB1	No	0.078473	26.88	26.21	0.6708	0.3583	1.872	16.98	0.125012
HP1BP3	No	0.078773	24.4	24.83	-0.4324	0.2342	1.846	21.36	0.125346
TUBB8	No	0.079239	28.93	27.64	1.29	0.7067	1.825	26.47	0.125944
PFDN5	No	0.079378	28.4	28.21	0.1846	0.1013	1.823	26.95	0.12602
TRIM2	No	0.080446	31.07	30.73	0.3393	0.1861	1.823	24.69	0.12757
LTA4H	No	0.081112	30.78	30.89	-0.1067	0.05821	1.833	20.86	0.128479
RAB3C	No	0.081564	29.02	28.72	0.3042	0.1682	1.809	26.97	0.129048
SERPINB6	No	0.081865	27.54	26.54	0.9919	0.5485	1.808	26.66	0.129084
RAB5C	No	0.08179	28.95	29.25	-0.301	0.1655	1.819	23.32	0.129084
DDX1	No	0.081737	28.79	27.53	1.259	0.6962	1.809	26.66	0.129084
CCT2	No	0.08221	30.62	30.25	0.366	0.2026	1.806	26.5	0.129481
SF1	No	0.082336	27.11	26.91	0.1992	0.1103	1.806	26.51	0.129532
ALDH1A1	No	0.082469	30.81	31.06	-0.2447	0.1341	1.824	20.95	0.129595
LHPP	No	0.083038	29.62	29.91	-0.2894	0.1608	1.8	26.96	0.130341
TWF1	No	0.08435	26.56	26.76	-0.2031	0.1132	1.794	26.27	0.132251
OSGEP	No	0.08461	25.16	24.92	0.2375	0.1326	1.791	26.64	0.13251
UGP2	No	0.084899	31.23	31.44	-0.214	0.1185	1.805	21.79	0.132812
MTPN	No	0.085365	30.31	30.12	0.1861	0.1036	1.796	23.48	0.133391
LAMTOR2	No	0.086195	23.34	23.59	-0.2422	0.1358	1.784	25.68	0.134537
PAFAH1B3	No	0.086822	30.04	29.28	0.7546	0.4246	1.777	26.99	0.135363
MARCKSL1	No	0.088154	26.05	26.5	-0.4552	0.2534	1.797	19.2	0.137287
RIMS1	No	0.088412	25.56	25.04	0.5177	0.2929	1.768	26.97	0.137534
SF3B1	No	0.088934	24.29	24.79	-0.5029	0.2848	1.766	26.53	0.138037
PITPNB	No	0.088859	27.95	27.82	0.1275	0.07223	1.766	26.83	0.138037
SPTAN1	No	0.089201	35.49	35.67	-0.1781	0.1009	1.765	26.17	0.138296
MACROD2	No	0.089688	26.49	26.68	-0.1867	0.1049	1.781	20.6	0.138896
SPAG9	No	0.089905	27.17	26.84	0.3241	0.1841	1.76	26.43	0.139053
KCTD16	No	0.090077	26.13	25.79	0.343	0.1951	1.758	26.97	0.139053
ARMT1	No	0.090089	27.62	26.85	0.7693	0.4361	1.764	24.69	0.139053
PRCP	No	0.09104	27.33	27.65	-0.3189	0.1812	1.76	24.31	0.140239
PAFAH1B2	No	0.091059	31.3	31.09	0.2111	0.1204	1.754	26.43	0.140239
ERMN	No	0.091402	26.79	27.24	-0.4548	0.2584	1.76	23.41	0.14061
ASS1	No	0.091866	29.29	28.99	0.2958	0.1673	1.768	20.55	0.140658
PYGM	No	0.091958	31.25	30.87	0.3783	0.2165	1.747	26.99	0.140658
NACA	No	0.091942	26.69	26.38	0.3083	0.1761	1.751	25.54	0.140658
AHNAK2	No	0.091993	27.55	27.82	-0.2684	0.1536	1.747	27	0.140658
SNX6	No	0.09204	26.67	26.01	0.6516	0.3724	1.75	25.86	0.140658
PPME1	No	0.091622	28.6	27.04	1.553	0.8854	1.754	25.05	0.140658
PPP3R1	No	0.093025	32.1	31.94	0.1636	0.09275	1.764	19.87	0.141966
PDXP	No	0.093101	30.87	30.69	0.1812	0.1038	1.745	25.19	0.141966
BROX	No	0.093276	26.09	25.42	0.6684	0.384	1.741	26.66	0.142077
AGFG1	No	0.093761	26.27	26.02	0.2557	0.146	1.751	22.15	0.14266
SIRT2	No	0.094194	27.14	26.89	0.249	0.1433	1.738	25.8	0.14316
SCRN2	No	0.094296	25.47	25.88	-0.4055	0.2333	1.738	25.42	0.14316
CHMP2A	No	0.094703	25.49	25.81	-0.3189	0.183	1.743	22.99	0.143311
FNTA	No	0.095015	24.9	25.19	-0.2892	0.1671	1.73	26.99	0.143311
FKBP1A	No	0.094942	31.28	31.08	0.2028	0.1165	1.74	23.44	0.143311
NME3	No	0.094972	24.96	24.6	0.356	0.2044	1.742	22.82	0.143311
DCTN1	No	0.094616	30.27	29.75	0.5248	0.3028	1.733	26.86	0.143311
AGAP3	No	0.094909	27.16	27.32	-0.1668	0.09611	1.735	25.18	0.143311
SPRYD4	No	0.095311	25.3	25.05	0.2482	0.1435	1.729	26.68	0.143447
ITPA	No	0.095243	27.91	27.39	0.5166	0.2986	1.73	26.65	0.143447
PABPC3	No	0.095493	29.47	29.59	-0.1256	0.0714	1.759	18.17	0.143565
SEC14L2	No	0.096189	28.33	27.54	0.79	0.4519	1.748	19.47	0.144455
KATNB1	No	0.097272	27.87	27.56	0.3151	0.1833	1.719	26.5	0.145924
NAP1L1	No	0.097977	29.1	28.37	0.723	0.4217	1.715	26.75	0.146823
ACADM	No	0.098774	27.64	27.86	-0.2193	0.1282	1.71	26.97	0.147858
NCS1	No	0.099443	25.34	24.87	0.471	0.2754	1.71	25.49	0.148698
DFFA	No	0.099885	26.73	26.38	0.3536	0.2075	1.704	26.86	0.149199
PA2G4	No	0.1004	27.89	27.64	0.2411	0.1399	1.723	19.84	0.149807
HMGB2	No	0.100777	27.26	27.47	-0.2144	0.1261	1.701	26.27	0.150209
CRYAB	No	0.101124	24.27	25.21	-0.9347	0.5492	1.702	25.17	0.150565
USO1	No	0.101292	26.05	24.92	1.133	0.6644	1.706	23.27	0.150653
PSMA7	No	0.102201	29.43	29.59	-0.1635	0.09658	1.693	26.4	0.15168
CZIB	No	0.102161	28.73	28.26	0.4737	0.2779	1.705	22.3	0.15168
PSMC1	No	0.103811	26.29	25.65	0.6464	0.3836	1.685	26.22	0.153486
LGALS3BP	No	0.103578	24.27	24.96	-0.6872	0.4057	1.694	23.32	0.153486
THEMIS	No	0.103752	24.1	24.42	-0.3265	0.1936	1.686	25.86	0.153486
RTCB	No	0.10386	29.59	29.35	0.2354	0.1391	1.692	23.38	0.153486
DLST	No	0.104254	27.5	28.02	-0.5242	0.3109	1.686	24.94	0.153741
MECR	No	0.104197	25.82	26.1	-0.2883	0.1715	1.682	27	0.153741
DDAH1	No	0.104531	33.58	33.73	-0.1479	0.088	1.681	26.53	0.153823
EIF2B1	No	0.104506	25.94	25.7	0.2413	0.1432	1.685	24.98	0.153823
FHL1	No	0.105282	31.09	30.77	0.3211	0.1879	1.709	17.31	0.154662
TSC22D1	No	0.105323	28.67	28.47	0.1998	0.1186	1.685	23.29	0.154662
TTR	No	0.105688	27.14	27.56	-0.4188	0.2468	1.697	19.35	0.155034
ARPC3	No	0.105894	28.85	28.66	0.1824	0.1091	1.673	26.96	0.155167
PICALM	No	0.106003	27.67	27.88	-0.205	0.122	1.68	23.87	0.155167
HPCAL1	No	0.106448	28.97	28.65	0.3188	0.1908	1.671	26.73	0.155655
FDXR	No	0.107474	27.19	27.45	-0.2641	0.1586	1.665	26.85	0.156332
SSBP1	No	0.107431	27.36	27.14	0.2138	0.1281	1.668	25.64	0.156332
CUL4A	No	0.107315	25.74	25.4	0.3369	0.2021	1.667	26.26	0.156332
EPB41L1	No	0.107313	29.02	28.49	0.528	0.314	1.682	21.22	0.156332
TMOD2	No	0.107419	30.28	30.43	-0.1568	0.09392	1.67	25	0.156332
SRI	No	0.108397	26.98	27.41	-0.4307	0.2555	1.686	18.78	0.15751
MYH9	No	0.108877	30.05	29.41	0.6409	0.3848	1.666	23.87	0.158042
PUF60	No	0.109117	27.12	26.27	0.8561	0.5162	1.658	26.34	0.158225
RGS7	No	0.109347	25.78	25.15	0.6296	0.3786	1.663	23.95	0.158393
RNH1	No	0.109773	29.17	28.85	0.3177	0.1911	1.662	23.43	0.158845
NUDT3	No	0.110286	26.82	26.56	0.2666	0.1591	1.676	18.87	0.15919
SETD7	No	0.110355	25.97	25.65	0.3185	0.1923	1.657	24.52	0.15919
XPNPEP1	No	0.110197	29.25	29.39	-0.1329	0.08043	1.652	26.89	0.15919
UBE2M	No	0.110812	27.75	27.44	0.3075	0.1857	1.656	23.73	0.159518
FKBP5	No	0.110745	25.56	24.89	0.6673	0.4032	1.655	24.44	0.159518
RPE	No	0.11105	26.08	26.35	-0.2655	0.1612	1.648	26.97	0.159694
LSM6	No	0.111406	25.87	26.01	-0.1414	0.08591	1.646	26.75	0.16004
PITRM1	No	0.111662	27.3	26.85	0.4424	0.2688	1.645	26.54	0.160243
DHX9	No	0.111934	24.62	25.2	-0.5816	0.3534	1.645	25.94	0.160467
PTPRD	No	0.112222	24.01	24.44	-0.4372	0.2662	1.642	26.84	0.160715
NAPB	No	0.112759	29.26	28.82	0.4452	0.2696	1.651	22.21	0.161151
PSAT1	No	0.112755	30.64	30.86	-0.2223	0.1344	1.654	21.44	0.161151
SYNGAP1	No	0.112917	25.84	25.08	0.754	0.4602	1.639	26.97	0.161211
BCL2L13	No	0.113248	29.07	28.84	0.2291	0.1398	1.639	26.19	0.161518
RAP2A	No	0.11352	26.65	26.43	0.227	0.1376	1.65	21.56	0.16174
AGT	No	0.113969	28.51	28.88	-0.362	0.2197	1.648	21.44	0.162214
PGM2L1	No	0.114709	31.05	30.85	0.2019	0.1232	1.639	23.19	0.163099
ENO2	No	0.115351	33.73	33.96	-0.2241	0.1372	1.634	24.07	0.163343
MAPK9	No	0.115012	25.1	24.84	0.2614	0.1605	1.629	26.99	0.163343
VCP	No	0.115143	32.39	32.55	-0.1573	0.09656	1.629	26.72	0.163343
CLYBL	No	0.115324	25.33	25.69	-0.3597	0.2164	1.662	16.48	0.163343
TPM2	No	0.115675	28.89	29.21	-0.3225	0.1984	1.625	27	0.163604
CORO2B	No	0.115771	27.14	26.37	0.7704	0.4721	1.632	24.01	0.163604
CTSA	No	0.116385	24.05	24.28	-0.233	0.1436	1.623	26.78	0.163972
HNRNPUL2	No	0.116264	24.73	25.05	-0.3195	0.196	1.63	23.89	0.163972
CCNY	No	0.116334	26.69	26.43	0.2576	0.1587	1.623	26.71	0.163972
MAGI1	No	0.116519	26.03	25.76	0.2712	0.1652	1.642	19.72	0.163994
HSPA12A	No	0.117412	23.83	23.1	0.7316	0.4501	1.626	23.39	0.165084
XRCC6	No	0.11802	27.89	26.47	1.415	0.8759	1.615	26.7	0.165771
SERPINF1	No	0.118432	26.8	26.62	0.1757	0.1078	1.63	20.41	0.166182
PPP2CA	No	0.118827	30.45	30.02	0.4258	0.2643	1.611	27	0.166568
EIF3M	No	0.11916	26.84	26.19	0.6486	0.403	1.61	26.92	0.166698
PCNP	No	0.119082	26.87	26.64	0.2324	0.1437	1.618	23.48	0.166698
SRP72	No	0.119603	25.02	24.48	0.5375	0.3329	1.615	23.75	0.167065
EIF1AX	No	0.119663	24.6	24.03	0.5704	0.3537	1.613	24.44	0.167065
TBCC	No	0.119959	25.05	24.62	0.4356	0.2712	1.606	26.7	0.16731
PAIP1	No	0.120144	26.09	26.31	-0.2128	0.1325	1.606	26.55	0.167401
CDKN1B	No	0.120921	25.87	26.13	-0.2621	0.1608	1.63	17.63	0.168166
SPART	No	0.120936	25.51	25	0.506	0.3154	1.604	25.5	0.168166
PCDH1	No	0.121112	27.94	27.78	0.1627	0.1016	1.602	26.24	0.168242
ACTR10	No	0.121324	26.62	25.98	0.643	0.4007	1.604	24.7	0.168369
TPM1	No	0.122001	30.17	30.57	-0.3997	0.2503	1.597	26.65	0.168981
SEPTIN7	No	0.122008	32.63	32.52	0.1133	0.07054	1.606	23.01	0.168981
PSMD2	No	0.123008	27.97	27.62	0.3419	0.2145	1.594	26.1	0.170195
DARS1	No	0.124694	28.61	28.29	0.3156	0.1965	1.606	19.14	0.172114
SNCB	No	0.12468	33.52	33.25	0.276	0.1741	1.585	26.84	0.172114
RABL6	No	0.124766	27.35	27.22	0.1316	0.08303	1.585	26.8	0.172114
DDX17	No	0.125053	28.2	27.59	0.6098	0.3848	1.585	26.03	0.172338
NEGR1	No	0.125732	26.94	27.31	-0.3699	0.2313	1.599	19.75	0.172866
HDHD2	No	0.125809	30.59	30.74	-0.157	0.09917	1.584	25.07	0.172866
NUCKS1	No	0.125645	27.95	28.27	-0.3182	0.2013	1.581	26.97	0.172866
PSME3	No	0.126111	25.15	24.82	0.3297	0.2087	1.58	26.36	0.173109
CASK	No	0.126261	26.89	26.5	0.3947	0.2478	1.593	20.87	0.173145
ZNF207	No	0.126561	26.25	26.39	-0.1412	0.08952	1.577	26.86	0.173385
CYRIB	No	0.127713	31.28	31.15	0.1261	0.08007	1.575	25.46	0.17479
MAPK3	No	0.128529	30.2	29.65	0.547	0.3437	1.592	18.35	0.175734
MAT2B	No	0.130413	29.16	29.27	-0.117	0.07461	1.568	23.14	0.178135
SND1	No	0.130551	28.25	27.41	0.8386	0.5375	1.56	26.49	0.178148
SGTA	No	0.130814	27.89	27.58	0.3158	0.2027	1.558	26.89	0.178157
ACTR3	No	0.130716	30.38	30.27	0.1134	0.07218	1.571	21.56	0.178157
APOD	No	0.131857	26.91	27.36	-0.4492	0.2836	1.584	16.76	0.179402
PRPSAP1	No	0.133206	26.54	26.7	-0.1619	0.1044	1.551	25.69	0.18106
TCP1	No	0.13406	29.84	29.56	0.2753	0.1782	1.545	26.74	0.182042
ACO1	No	0.134637	29.48	29.59	-0.1103	0.07154	1.542	26.93	0.182469
CCDC6	No	0.134596	28.18	27.77	0.4152	0.2692	1.542	27	0.182469
MDH2	No	0.134834	34.33	34.49	-0.1578	0.1019	1.549	23.43	0.182558
NAP1L5	No	0.13632	24.66	24.27	0.3916	0.255	1.536	26.84	0.18439
SKP1	No	0.137802	31.07	31.26	-0.1822	0.1184	1.538	22.82	0.186214
TTC9C	No	0.137987	25.11	24.89	0.2269	0.1482	1.531	25.52	0.186283
RECQL	No	0.138897	24.6	24.36	0.2429	0.1587	1.53	24.23	0.187329
MAP1B	No	0.139042	34.04	33.89	0.1448	0.09375	1.545	18.82	0.187342
HIBADH	No	0.139496	28.55	28.79	-0.2406	0.1579	1.524	26.42	0.18759
B2M	No	0.139397	26.06	26.32	-0.2683	0.1753	1.531	23.07	0.18759
HEXA	No	0.140877	25.04	25.29	-0.2576	0.1696	1.519	26.07	0.189265
DKK3	No	0.141092	27.33	27.53	-0.193	0.1273	1.517	26.74	0.18937
DNPEP	No	0.141445	26.68	27.02	-0.3362	0.2181	1.542	17.13	0.189661
AIMP1	No	0.141599	27.22	26.9	0.3246	0.2143	1.515	26.47	0.189684
LSM3	No	0.142008	26.13	25.93	0.202	0.1335	1.513	26.79	0.189865
TMSB4X	No	0.14196	33	32.79	0.215	0.1411	1.523	21.91	0.189865
NIT2	No	0.142257	28.56	28.4	0.1535	0.1006	1.525	20.89	0.190016
EIF3G	No	0.142785	25.83	25.34	0.4842	0.3207	1.51	26.78	0.190538
ACOX1	No	0.143109	25.28	25.61	-0.3274	0.2166	1.511	25.24	0.190787
HOPX	No	0.14362	26.91	26.65	0.2601	0.171	1.521	20.47	0.191285
CCT3	No	0.14377	30.04	29.76	0.2802	0.1861	1.506	26.95	0.191301
GMFB	No	0.144153	31.12	31.27	-0.1525	0.1013	1.505	26.78	0.191444
NLN	No	0.144129	27.21	27.49	-0.2753	0.1803	1.527	18.1	0.191444
PFKFB2	No	0.144638	25.42	25.83	-0.4042	0.268	1.508	23.95	0.191832
IAH1	No	0.144777	28.08	27.74	0.3425	0.228	1.502	26.57	0.191832
PLCXD3	No	0.144859	29.01	29.29	-0.2811	0.1868	1.505	25.12	0.191832
GSDME	No	0.14529	25.79	25.49	0.3059	0.2035	1.503	25.34	0.192043
TAGLN2	No	0.145296	28.58	28.74	-0.1566	0.104	1.505	23.96	0.192043
FAM136A	No	0.146054	26.01	25.8	0.2133	0.1425	1.497	26.99	0.192862
SNAPIN	No	0.146348	25.8	25.96	-0.1627	0.1084	1.5	24.46	0.193066
CHL1	No	0.146913	30.05	29.93	0.1129	0.07551	1.495	25.92	0.193628
BCKDHA	No	0.147311	26.06	25.63	0.4327	0.2895	1.494	25.56	0.193968
PFAS	No	0.14848	28.59	28.74	-0.1512	0.1012	1.494	23.4	0.195323
PSMD7	No	0.14869	27.14	26.73	0.4142	0.276	1.5	20.56	0.195414
EDF1	No	0.149269	27.3	27.44	-0.1388	0.09344	1.485	26.63	0.195805
TP53BP1	No	0.149181	25.49	25.8	-0.307	0.2045	1.501	19.64	0.195805
APEH	No	0.151112	29.42	29.55	-0.13	0.0875	1.486	22.72	0.197393
ACAA2	No	0.150807	29.62	29.43	0.1968	0.1331	1.479	26.82	0.197393
NT5C2	No	0.150741	26.98	27.38	-0.3983	0.264	1.509	16.11	0.197393
AP2B1	No	0.150929	32.72	32.63	0.09681	0.06549	1.478	26.99	0.197393
ENOPH1	No	0.15119	31.15	30.83	0.317	0.2128	1.489	21.17	0.197393
KPNA3	No	0.152036	25.38	24.91	0.4704	0.3187	1.476	25.81	0.19771
EIF4B	No	0.152049	29.21	29.07	0.1385	0.09389	1.475	26.47	0.19771
SNTA1	No	0.151833	27.52	26.38	1.14	0.7724	1.476	26.13	0.19771
MTDH	No	0.152096	26.48	26.65	-0.1645	0.1115	1.476	25.97	0.19771
WBP2	No	0.152145	27.28	27.06	0.2215	0.1502	1.475	26.14	0.19771
PSMB2	No	0.152353	28.01	28.15	-0.1387	0.09417	1.473	26.91	0.197796
CP	No	0.152764	28.21	28.57	-0.3611	0.2436	1.482	21.59	0.198144
GJA1	No	0.153707	27.66	28.19	-0.529	0.3602	1.468	26.65	0.199181
GGCT	No	0.154018	28.99	28.85	0.1347	0.09182	1.467	26.74	0.199398
YKT6	No	0.154439	27.6	27.35	0.2535	0.1715	1.478	20.59	0.199757
GSTM5	No	0.155431	27.58	27.01	0.5772	0.3946	1.463	26.27	0.200853
EIF3J	No	0.155765	27.63	27.46	0.1707	0.1162	1.469	22.27	0.201014
TLN2	No	0.155845	29.17	28.23	0.9414	0.6404	1.47	21.75	0.201014
PSMA5	No	0.156489	29.31	29.47	-0.1587	0.1089	1.458	26.86	0.201423
AQP4	No	0.156488	32.04	32.44	-0.3946	0.2706	1.458	26.67	0.201423
NTM	No	0.156597	25.83	26.14	-0.3104	0.2128	1.459	26	0.201423
CTNNA2	No	0.157295	28.62	28.01	0.6101	0.4192	1.456	26.44	0.202133
CTNNB1	No	0.157464	28.27	27.7	0.5727	0.3937	1.455	26.59	0.202163
RAP1A	No	0.158382	26.68	26.98	-0.2968	0.2046	1.451	26.94	0.203155
WNK1	No	0.158702	25.84	25.55	0.2854	0.1964	1.453	24.69	0.203377
PSIP1	No	0.159955	28.02	28.2	-0.1792	0.124	1.445	27	0.204793
CHGA	No	0.160285	28.68	28.9	-0.2204	0.1515	1.454	21.47	0.204869
RALA	No	0.160308	27.02	26.76	0.2622	0.1802	1.455	21.24	0.204869
AMPD2	No	0.162577	28	28.14	-0.1413	0.09776	1.445	21.83	0.207502
MAP1S	No	0.162708	26.9	26.43	0.479	0.333	1.438	25.02	0.207502
GMPPA	No	0.162817	26.22	26.05	0.1701	0.1177	1.446	21.26	0.207502
ZNF428	No	0.163042	24.42	24.14	0.2814	0.1962	1.434	26.93	0.207598
CEND1	No	0.163307	28.25	28.55	-0.3036	0.2085	1.456	17.17	0.207745
RAB8B	No	0.165055	26.68	26.88	-0.2008	0.1397	1.437	21.56	0.209585
PCSK1N	No	0.165011	28.92	28.75	0.1685	0.1176	1.433	23.72	0.209585
ASMTL	No	0.165296	26.53	25.86	0.6691	0.469	1.427	26.72	0.209699
BCAN	No	0.165498	30.14	30.26	-0.12	0.08417	1.426	26.48	0.209764
TXNL1	No	0.165703	29.62	29.72	-0.1086	0.07623	1.425	26.73	0.209832
ACADSB	No	0.167095	27.51	27.28	0.2327	0.1634	1.424	24.57	0.210954
VAMP2	No	0.167196	30.08	29.82	0.2603	0.1825	1.426	23.17	0.210954
GUCY1B1	No	0.166802	27.99	27.74	0.2464	0.1734	1.421	26.96	0.210954
DNM1	No	0.166942	27.38	26.45	0.9285	0.6507	1.427	23.19	0.210954
HNRNPDL	No	0.167559	27.51	27.21	0.3059	0.2153	1.421	25.13	0.211139
PCCB	No	0.167647	27.63	27.85	-0.2185	0.1541	1.418	26.96	0.211139
CFL2	No	0.168822	29.54	29.73	-0.1904	0.134	1.421	23.1	0.212426
RPA1	No	0.169992	25.93	25.32	0.6037	0.4272	1.413	24.97	0.213706
NOLC1	No	0.17095	26.09	26.58	-0.4898	0.3469	1.412	23.69	0.214716
CALB1	No	0.171244	29.43	29.19	0.2411	0.1716	1.406	26.99	0.21489
HNRNPA1L2	No	0.174482	27.37	26.42	0.9564	0.6856	1.395	26.84	0.218724
PEF1	No	0.174614	25.9	25.71	0.1946	0.1393	1.397	25.17	0.218724
CAPRIN1	No	0.174913	24.84	24.43	0.411	0.2939	1.399	23.64	0.218901
ALDH6A1	No	0.175378	31.84	31.57	0.2653	0.1901	1.396	24.27	0.219088
SF3B2	No	0.175262	26.15	26.33	-0.1856	0.1331	1.394	25.44	0.219088
GAP43	No	0.175644	33.65	33.46	0.1834	0.1309	1.401	21.33	0.219223
SNAP25	No	0.175853	29.16	28.9	0.2636	0.1892	1.393	24.88	0.219288
PSMB8	No	0.176795	24.2	24.49	-0.2845	0.204	1.395	22.26	0.21987
GABARAPL2	No	0.17677	28.65	28.82	-0.1673	0.1204	1.39	25.33	0.21987
LIMCH1	No	0.176705	25.95	25.73	0.2199	0.1582	1.39	25.18	0.21987
SF3A1	No	0.178425	25.66	25.88	-0.2175	0.1574	1.382	26.54	0.221699
SOD2	No	0.179241	29.25	29.5	-0.2481	0.1799	1.379	26.82	0.222513
MT1E	No	0.179476	24.36	24.57	-0.2125	0.1542	1.378	27	0.222606
AK1	No	0.179893	31.32	31.02	0.2965	0.2138	1.387	21.1	0.222925
CCT6A	No	0.180154	30.28	30	0.2849	0.207	1.376	26.92	0.223049
SNRPD1	No	0.180976	27.15	26.89	0.2574	0.1872	1.375	25.95	0.223867
ECHS1	No	0.181306	30.47	30.64	-0.1724	0.1254	1.375	25.11	0.224076
BTF3L4	No	0.181704	26.2	25.91	0.2952	0.2145	1.376	23.52	0.224368
BPNT1	No	0.182194	27.81	27.95	-0.1328	0.09629	1.38	21.07	0.224773
CA2	No	0.183828	31.8	32.16	-0.3657	0.2646	1.382	18.09	0.226588
KIF2A	No	0.184361	25.95	25.13	0.8258	0.6059	1.363	26.51	0.227043
DUT	No	0.185005	27.02	27.17	-0.1528	0.1121	1.362	25.57	0.227634
KIF21A	No	0.185604	27	26.74	0.2593	0.1894	1.369	20.74	0.22817
APOB	No	0.186094	26.72	27.54	-0.8179	0.5978	1.368	20.51	0.228569
DYNC1H1	No	0.186616	29.96	29.3	0.6632	0.489	1.356	26.28	0.228806
BAD	No	0.186539	23.85	23.67	0.1769	0.1296	1.364	21.6	0.228806
SEPTIN4	No	0.187298	28.4	28.29	0.1096	0.08088	1.355	25.81	0.229104
NUDT21	No	0.187353	27.77	27.92	-0.1483	0.1097	1.353	26.99	0.229104
MCCC2	No	0.187334	25.06	25.69	-0.632	0.4671	1.353	26.84	0.229104
CDH13	No	0.188312	26.98	27.32	-0.3355	0.248	1.353	24.64	0.229871
SRPK2	No	0.188295	25.38	25.06	0.3215	0.2381	1.35	26.54	0.229871
TIPRL	No	0.188751	29.23	29.13	0.1074	0.07924	1.355	22.51	0.230205
SCG3	No	0.191778	27.22	26.96	0.2642	0.1965	1.345	23.09	0.233692
DNAJC5	No	0.192586	24.27	24.71	-0.4393	0.3284	1.338	25.94	0.23447
PDCD6	No	0.193249	26.87	27.03	-0.1562	0.1169	1.336	25.9	0.234962
OPCML	No	0.193328	26.96	27.3	-0.3415	0.256	1.334	26.95	0.234962
ICAM5	No	0.194391	29.24	29.47	-0.2359	0.177	1.333	25.51	0.236048
CBR4	No	0.196156	25.05	25.31	-0.2601	0.1954	1.331	23.26	0.237983
FN3KRP	No	0.196511	28.96	29.12	-0.1619	0.1217	1.33	23.06	0.238205
GNPDA1	No	0.196929	30.36	30.55	-0.1951	0.1472	1.325	25.4	0.238349
CHMP4A	No	0.196973	24.07	24.31	-0.2398	0.1812	1.324	26.45	0.238349
GOT1	No	0.197201	34.19	33.98	0.2109	0.1582	1.333	20.4	0.238418
CPLX2	No	0.199306	30.04	29.78	0.2655	0.1989	1.334	17.34	0.240753
TECPR2	No	0.200519	25.78	25.63	0.1561	0.119	1.312	27	0.242008
ETFA	No	0.20597	30.51	30.66	-0.1498	0.1152	1.3	23.78	0.24794
RTN1	No	0.20564	30.97	30.83	0.1389	0.1071	1.297	27	0.24794
GABARAPL1	No	0.205963	26.17	26.02	0.1514	0.1168	1.296	26.84	0.24794
FABP3	No	0.206173	31.6	31.42	0.1861	0.1437	1.295	26.98	0.24797
NDRG2	No	0.20685	30.95	31.14	-0.1929	0.1491	1.293	27	0.248569
PARP1	No	0.208283	25.42	26.03	-0.6019	0.4651	1.294	23.29	0.250074
PARK7	No	0.208467	33.12	33.25	-0.1329	0.1026	1.295	22.6	0.250079
CYFIP1	No	0.209528	27.07	26.85	0.2229	0.1722	1.294	21.13	0.251136
ATP5F1A	No	0.210142	30.35	30.71	-0.3531	0.2751	1.284	26.94	0.251437
BABAM1	No	0.210093	24.53	24.71	-0.1859	0.1448	1.284	26.97	0.251437
ACTB	No	0.210681	29.82	29.45	0.3686	0.2872	1.284	25.88	0.251865
LYRM9	No	0.211371	23.25	23.01	0.2411	0.1878	1.284	24.18	0.252039
NME2	No	0.211181	32.29	32.05	0.2378	0.1857	1.281	26.89	0.252039
RANBP3	No	0.211257	25.11	25.26	-0.1534	0.1197	1.281	26.26	0.252039
PPP6R2	No	0.211982	24.9	24.67	0.2275	0.178	1.279	26.87	0.252335
DNAJC7	No	0.211949	23.82	23.27	0.5487	0.4291	1.279	26.69	0.252335
STX1B	No	0.212877	30.98	31.23	-0.2485	0.1945	1.278	25.5	0.253183
C12orf10	No	0.214158	25.71	25.93	-0.22	0.1728	1.273	25.98	0.254489
AUH	No	0.214538	27.69	27.86	-0.174	0.1364	1.276	23.44	0.254723
GON7	No	0.21485	26.43	26.03	0.4087	0.3192	1.28	20.32	0.254875
PLEC	No	0.215607	32.81	33.17	-0.3534	0.2787	1.268	26.99	0.255556
MYDGF	No	0.216056	25.78	25.94	-0.1627	0.1283	1.268	25.83	0.255869
RBBP4	No	0.218735	27	26.75	0.2495	0.1979	1.261	25.82	0.258821
SYT1	No	0.219639	28.12	27.79	0.333	0.2634	1.264	21.54	0.25967
ATOX1	No	0.22003	29.47	29.27	0.2072	0.1649	1.257	25.96	0.25991
ALDH4A1	No	0.22071	31.05	30.87	0.1823	0.145	1.257	24.28	0.260492
DTNA	No	0.221151	26.94	26.6	0.3453	0.2757	1.253	26.79	0.260791
MYH10	No	0.221376	28.81	28.26	0.5521	0.4402	1.254	24.96	0.260835
ABAT	No	0.222479	31.95	32.04	-0.09083	0.0727	1.249	26.4	0.261912
KIF5B	No	0.223827	27.9	27.69	0.2095	0.1673	1.252	21.84	0.263276
DDB1	No	0.226231	30.42	30.54	-0.1214	0.09774	1.242	24.06	0.265878
HEXB	No	0.228234	27.34	27.47	-0.1372	0.1112	1.233	26.62	0.26778
CBX3	No	0.228151	25.66	25.39	0.2654	0.2148	1.236	24.86	0.26778
MOCS2	No	0.230105	25.09	25.22	-0.1261	0.1018	1.24	19.05	0.26952
GAMT	No	0.230078	28.28	27.96	0.3163	0.2567	1.232	23.68	0.26952
MATR3	No	0.230406	26.57	27.09	-0.5234	0.4254	1.23	24.18	0.269645
FABP7	No	0.233199	30.32	30.46	-0.1404	0.115	1.221	25.85	0.271997
CFB	No	0.232978	24.49	24.87	-0.3837	0.3143	1.221	26.43	0.271997
TCEAL3	No	0.233003	24.51	24.71	-0.2014	0.1651	1.22	26.69	0.271997
TMLHE	No	0.233013	25.27	25.54	-0.2728	0.2236	1.22	26.72	0.271997
ACTN1	No	0.23345	32.97	32.82	0.1549	0.1263	1.226	21.48	0.272062
DCLK1	No	0.234436	29.65	29.4	0.2473	0.2011	1.23	18.15	0.272525
GMDS	No	0.234335	26.32	26.49	-0.175	0.1437	1.218	25.96	0.272525
CUL5	No	0.234067	29.57	29.44	0.1375	0.1127	1.22	24.9	0.272525
SLK	No	0.234701	27.32	26.91	0.4122	0.3387	1.217	25.58	0.272604
RETREG2	No	0.235158	25.18	24.96	0.2177	0.1789	1.216	25	0.272907
CAB39	No	0.23539	30.03	30.17	-0.1394	0.1148	1.215	25.91	0.272949
GPX4	No	0.235695	29.45	29.33	0.1242	0.1023	1.214	25.83	0.273074
LINGO1	No	0.2371	25.65	26.03	-0.3766	0.3114	1.209	26.86	0.274473
PSPH	No	0.237578	26.01	26.13	-0.1151	0.09526	1.209	26.36	0.274758
APPL1	No	0.237742	28	27.3	0.7072	0.5846	1.21	24.93	0.274758
SEC31A	No	0.239483	25.24	24.76	0.4882	0.4053	1.204	25.44	0.27654
ATP6V1D	No	0.240347	29.62	29.78	-0.1519	0.1258	1.207	21.58	0.277307
ECH1	No	0.240561	28.71	28.88	-0.1749	0.1454	1.202	24.76	0.277324
NAGA	No	0.241558	24.05	24.42	-0.3631	0.3021	1.202	23.19	0.27819
PPP1CC	No	0.2419	25.69	25.55	0.1434	0.1198	1.197	26.29	0.27819
HDDC3	No	0.241913	25.92	26.13	-0.2157	0.18	1.198	25.17	0.27819
ARF3	No	0.242238	32.78	32.68	0.1036	0.08655	1.197	25.38	0.278315
LRRC57	No	0.242423	26.27	26.02	0.2549	0.2126	1.199	23.45	0.278315
NOVA1	No	0.243848	25.62	25.33	0.2913	0.2432	1.198	22	0.279628
PUDP	No	0.243968	25.68	25.97	-0.2888	0.2415	1.196	22.97	0.279628
RPA2	No	0.244988	26.01	25.81	0.1944	0.1633	1.19	25.59	0.280466
CNDP2	No	0.245103	32.88	32.65	0.2249	0.1867	1.205	16.64	0.280466
ALYREF	No	0.246086	26.51	26.9	-0.392	0.3256	1.204	16.05	0.281358
NUDT14	No	0.246525	25.94	25.73	0.2117	0.1772	1.194	19.78	0.281397
CYRIA	No	0.246374	27.87	27.15	0.7225	0.6053	1.194	20.31	0.281397
RAB3D	No	0.247235	29.76	29.58	0.1778	0.1497	1.188	22.56	0.281975
PTGES2	No	0.24826	27.73	27.44	0.2958	0.2501	1.182	24.81	0.282913
ACTA1	No	0.248909	32.3	32.06	0.2475	0.2099	1.179	26.6	0.283045
EIF2S3B	No	0.248955	28.41	28.51	-0.09616	0.0815	1.18	25.5	0.283045
ASPSCR1	No	0.248987	25.03	25.18	-0.1489	0.1264	1.178	26.97	0.283045
ELAVL4	No	0.249868	25.54	26.13	-0.5939	0.5037	1.179	24.27	0.283814
SEPHS1	No	0.250344	26.83	26.63	0.2035	0.1722	1.182	21.14	0.284123
BUB3	No	0.251413	26.86	26.75	0.1109	0.09455	1.172	26.55	0.285103
HSPA5	No	0.25196	30.11	30.24	-0.1307	0.1115	1.172	26.04	0.28549
AMER2	No	0.253223	26.25	26.39	-0.1479	0.1267	1.168	26.82	0.286687
DNAJA2	No	0.255032	24.46	24.75	-0.2903	0.2496	1.163	26.79	0.2885
LSM1	No	0.261241	26.16	25.74	0.4181	0.3598	1.162	17.04	0.295283
GORASP2	No	0.261943	24.92	24.64	0.2811	0.2449	1.148	24.88	0.295836
CD99L2	No	0.264614	27.05	27.34	-0.2886	0.2525	1.143	23.24	0.29861
CCT4	No	0.265843	29.83	29.6	0.2228	0.1961	1.136	26.98	0.299753
CCS	No	0.267043	26.59	26.34	0.2435	0.2134	1.141	20.56	0.300862
PSMB4	No	0.270555	27.96	28.11	-0.1425	0.1266	1.125	26.34	0.304572
PCP4	No	0.270821	26.31	25.98	0.3325	0.2944	1.129	22.28	0.304625
NFASC	No	0.271291	25.9	26.08	-0.1852	0.1647	1.125	25.38	0.304683
H1-4	No	0.271514	26.66	26.92	-0.2562	0.2277	1.126	23.89	0.304683
PCBP2	No	0.271531	28.98	28.72	0.2526	0.2243	1.126	23.35	0.304683
MYL12A	No	0.272091	27.85	27.66	0.1901	0.1686	1.128	21.06	0.305065
S100A1	No	0.273647	32.76	33.15	-0.3887	0.3478	1.118	26.83	0.306304
SUOX	No	0.273731	27	27.17	-0.1692	0.1513	1.119	25.53	0.306304
SEC13	No	0.273869	25.44	25.02	0.4179	0.3734	1.119	24.47	0.306304
CNN3	No	0.274078	28.23	27.99	0.2401	0.2142	1.121	22.61	0.306304
PRKCA	No	0.274322	26.56	25.95	0.6039	0.5364	1.126	18.87	0.30633
LAMTOR3	No	0.275029	26.85	27.07	-0.2196	0.1965	1.118	23.47	0.306872
UBA3	No	0.275374	28.49	28.36	0.1356	0.1218	1.113	26.88	0.307011
VAPA	No	0.275931	29.2	29.38	-0.1838	0.1653	1.112	26.7	0.307139
CLIC4	No	0.275921	28.62	28.17	0.4476	0.4002	1.118	21.22	0.307139
AMPD3	No	0.276181	24.05	24.3	-0.2555	0.2296	1.113	25.28	0.307171
FMN2	No	0.278044	26.33	26.48	-0.153	0.1381	1.108	26.22	0.308996
SHANK3	No	0.279087	25.01	24.82	0.1852	0.1677	1.105	27	0.309907
STMN2	No	0.279627	28.42	28.85	-0.4284	0.3848	1.113	18.71	0.310258
SMARCC2	No	0.280055	24.08	24.32	-0.2435	0.2206	1.104	25.15	0.310486
NAGK	No	0.281701	29.34	29.14	0.1953	0.1763	1.108	19.19	0.312062
NQO1	No	0.282349	28.45	28.22	0.2296	0.2092	1.098	25.99	0.31253
PFN1	No	0.282668	30.74	30.84	-0.09998	0.09005	1.11	16.63	0.312634
PSMC3	No	0.283762	27.23	26.85	0.3794	0.3465	1.095	25.36	0.312889
PSMA1	No	0.284025	29.14	29.23	-0.08986	0.08205	1.095	24.63	0.312889
MAN2C1	No	0.283826	26.04	26.23	-0.1905	0.1742	1.094	26.94	0.312889
PTBP2	No	0.28322	25.42	25.09	0.3291	0.3003	1.096	26.15	0.312889
PCLO	No	0.283638	28.98	28.81	0.17	0.1553	1.095	26.26	0.312889
RUVBL1	No	0.284253	26.41	26.07	0.3433	0.3142	1.093	26.96	0.312893
SET	No	0.291298	30.7	30.81	-0.1168	0.1083	1.078	24.75	0.320009
NAE1	No	0.291012	28.97	28.83	0.1323	0.1216	1.088	18.08	0.320009
LRRC20	No	0.291409	25.5	25.18	0.3231	0.3002	1.076	26.58	0.320009
RAB1A	No	0.29387	28.74	28.87	-0.1217	0.1136	1.071	26.25	0.322456
ANXA1	No	0.295577	20.67	21.43	-0.7583	0.7043	1.077	18.34	0.323956
HNRNPA3	No	0.295703	27.68	26.88	0.7939	0.7425	1.069	23.86	0.323956
YTHDF2	No	0.297607	23.35	23.57	-0.2212	0.2083	1.062	26.99	0.325785
SUCLG2	No	0.298229	26.11	25.77	0.3382	0.3187	1.061	26.63	0.326208
HNRNPL	No	0.303071	28.53	28.71	-0.1882	0.1792	1.05	26.51	0.331241
CEP170	No	0.303307	25.26	25.42	-0.1539	0.1466	1.05	26.73	0.331241
EPN2	No	0.303608	25.28	25.14	0.138	0.1316	1.049	26.59	0.331309
CLIP1	No	0.304655	29.12	28.99	0.139	0.1317	1.055	19.03	0.332191
PGK1	No	0.304978	35.24	35.31	-0.07485	0.07153	1.046	26.04	0.332282
DMD	No	0.307309	27.49	27.76	-0.2653	0.2542	1.044	23.55	0.33456
DHRS11	No	0.307705	26.8	26.66	0.139	0.1335	1.041	25.3	0.334728
MUSTN1	No	0.3086	24.22	24.43	-0.2123	0.2044	1.038	26.09	0.33544
PCBP1	No	0.309694	28.76	28.59	0.1684	0.1627	1.035	26.83	0.336366
CLEC3B	No	0.311904	25.4	25.59	-0.1979	0.192	1.031	26.75	0.338501
APP	No	0.314095	29.25	29.36	-0.1159	0.113	1.026	26.8	0.340613
RIMBP2	No	0.314483	25.82	25.57	0.2465	0.2401	1.027	24.96	0.340767
GDA	No	0.31541	32.05	31.9	0.1514	0.1479	1.023	26.55	0.341505
DNAJB1	No	0.316031	26.21	25.88	0.3294	0.3224	1.022	26.97	0.341911
EPHA4	No	0.317736	26.16	26.01	0.1455	0.1426	1.02	24.63	0.343488
TIMM13	No	0.318692	27.65	27.45	0.1987	0.1956	1.016	26.96	0.344254
LSM8	No	0.320569	26.81	26.98	-0.1699	0.1678	1.012	26.83	0.346013
ERC2	No	0.322566	25.77	25.51	0.2558	0.2532	1.01	23.72	0.347898
SERPINC1	No	0.324024	24.68	25.04	-0.355	0.3519	1.009	21.92	0.348119
LDHB	No	0.323993	34.41	34.48	-0.07789	0.07748	1.005	26.14	0.348119
TANGO2	No	0.323082	27.61	27.83	-0.222	0.22	1.009	23.87	0.348119
EPS15L1	No	0.323781	28.76	28.65	0.1094	0.1082	1.011	20.71	0.348119
MYO5A	No	0.323323	26.4	25.95	0.4417	0.4367	1.012	20.91	0.348119
ALDOA	No	0.324374	35.46	35.38	0.08267	0.08229	1.005	25.93	0.348226
BLVRB	No	0.326475	30.42	30.22	0.2	0.1996	1.002	24.08	0.350211
HNRNPA2B1	No	0.327569	28.71	28.21	0.4935	0.4941	0.9987	24.79	0.350843
ADGRL3	No	0.32756	23.46	23.75	-0.2851	0.2851	0.9998	23.55	0.350843
ALDH1B1	No	0.328209	25.84	25.59	0.248	0.2479	1.001	21.45	0.351257
CAT	No	0.329642	29.02	29.18	-0.1618	0.1628	0.9942	25.08	0.352332
PSMA2	No	0.329721	29.18	29.29	-0.1067	0.1075	0.9929	26.6	0.352332
STMN3	No	0.330737	25.97	25.83	0.1407	0.1415	0.9942	22.37	0.353147
HNRNPD	No	0.331346	28.93	29.01	-0.07687	0.0777	0.9893	26.9	0.353525
APOA1	No	0.331848	30.71	31.02	-0.3086	0.3092	0.9983	17.37	0.35377
CACYBP	No	0.332085	30.35	30.26	0.08922	0.09021	0.989	25.11	0.35377
AARS1	No	0.333732	29.37	29.1	0.2742	0.2782	0.9856	25.06	0.35498
BASP1	No	0.333546	32.69	32.91	-0.2163	0.2186	0.9897	21.1	0.35498
LIN7A	No	0.334753	26.53	26.36	0.1701	0.1731	0.9826	26.27	0.355794
HADHB	No	0.335697	27.21	27.49	-0.2778	0.2833	0.9803	26.83	0.356524
CYCS	No	0.337283	32.28	32.16	0.1156	0.1177	0.9818	21.15	0.357455
CCAR2	No	0.337346	25.31	24.89	0.4276	0.4368	0.9788	24.22	0.357455
WDR48	No	0.33732	25.75	25.62	0.1284	0.1314	0.9769	26.97	0.357455
GPR158	No	0.340414	25.83	25.7	0.1267	0.1304	0.9722	24.57	0.360431
OGDH	No	0.341409	26.78	26.41	0.3767	0.3889	0.9687	26.71	0.36121
PARVA	No	0.342521	26.07	25.76	0.3139	0.3248	0.9663	26.78	0.362111
VSNL1	No	0.343603	31.37	31.24	0.131	0.1358	0.964	26.96	0.362978
CHM	No	0.343966	25.52	25.38	0.1354	0.1402	0.966	23.27	0.363085
SV2A	No	0.344549	24.58	24.81	-0.2303	0.2394	0.9621	27	0.363424
ECI2	No	0.345645	25.48	25.64	-0.1575	0.1637	0.9621	23.91	0.364028
UFD1	No	0.345465	26.79	26.69	0.09811	0.102	0.9618	24.78	0.364028
AFDN	No	0.346838	27.03	26.81	0.2236	0.2335	0.9576	26.78	0.365008
UBC	No	0.347887	32.5	32.82	-0.3198	0.3347	0.9554	26.93	0.365078
PAK2	No	0.348219	28.48	28.56	-0.07604	0.079	0.9625	18.48	0.365078
BZW1	No	0.347515	25.03	24.49	0.5349	0.5594	0.9563	26.63	0.365078
SERBP1	No	0.347996	27.35	27.25	0.105	0.1097	0.958	23.06	0.365078
SHPK	No	0.348213	25.5	25.18	0.3236	0.3386	0.9556	25.66	0.365078
RO60	No	0.348819	26.99	26.84	0.1536	0.1608	0.9553	24.29	0.365431
SDHAF4	No	0.349474	25.05	25.34	-0.2929	0.3076	0.9523	26.7	0.365842
EIF3F	No	0.349966	26.38	25.91	0.4684	0.4924	0.9512	26.87	0.3659
GSS	No	0.350057	29.79	29.57	0.2134	0.2234	0.9553	21.48	0.3659
UBE2L3	No	0.35067	30.89	30.99	-0.09795	0.1031	0.95	26.58	0.366266
HPCA	No	0.351206	27.41	27.12	0.2943	0.3092	0.9516	22.93	0.36655
CACNA2D1	No	0.351639	27.1	27.45	-0.3434	0.3623	0.9478	26.96	0.366726
UBQLN2	No	0.35246	26.65	26.78	-0.1338	0.1413	0.9473	25.2	0.367307
PCMT1	No	0.354944	32.47	32.37	0.0994	0.1055	0.9419	25.9	0.369618
SCYL2	No	0.356235	24.73	24.43	0.3026	0.3222	0.9389	26.52	0.370684
ARSA	No	0.357182	25.91	26.2	-0.284	0.3032	0.9368	26.99	0.371392
ACP1	No	0.35803	27.96	28.04	-0.08623	0.09222	0.9351	26.98	0.371995
PKIA	No	0.359988	27.91	27.75	0.1509	0.1621	0.9313	26.83	0.37375
RBP1	No	0.361902	28.18	28.32	-0.1417	0.1527	0.928	26.16	0.375457
INPP1	No	0.362525	28.29	28.21	0.08581	0.09263	0.9264	26.77	0.375822
ATP6V1G1	No	0.364328	23.94	24.13	-0.1861	0.1996	0.9324	16.83	0.376919
CS	No	0.364397	32.51	32.62	-0.1145	0.1239	0.9236	25.43	0.376919
FAM98B	No	0.363888	25.71	25.33	0.3793	0.4096	0.926	23.37	0.376919
HIBCH	No	0.366301	28.76	28.9	-0.134	0.1457	0.9199	25.28	0.378606
PYGL	No	0.367046	24.53	24.76	-0.2331	0.2527	0.9223	20.56	0.379094
SYT7	No	0.368623	24.64	24.89	-0.2461	0.2689	0.9153	25.46	0.38044
BCAM	No	0.375447	26.02	25.83	0.1876	0.2079	0.9023	25.25	0.387195
HNRNPAB	No	0.375789	25.48	25.35	0.1297	0.144	0.9008	26.63	0.38726
HSPBP1	No	0.377763	26.32	26.42	-0.09221	0.1028	0.8971	26.46	0.389006
PRDX3	No	0.379447	31.13	31.29	-0.1644	0.1838	0.8944	25.5	0.390451
CRIP1	No	0.38031	26.67	26.51	0.1627	0.1823	0.8925	25.99	0.391049
KCTD12	No	0.381856	27.77	27.93	-0.1599	0.1794	0.8913	23.3	0.392348
MTSS2	No	0.382851	26.66	26.77	-0.1147	0.129	0.8893	23.53	0.39308
SARS1	No	0.38366	31.16	31.21	-0.05648	0.06377	0.8856	26.92	0.393619
DYNLT3	No	0.384402	25.14	25.31	-0.1713	0.1937	0.8842	26.98	0.39409
NMT1	No	0.385522	28.96	28.87	0.09283	0.1044	0.8893	18.07	0.394947
CETN2	No	0.386147	25.94	26.05	-0.1084	0.1223	0.886	19.97	0.395223
PITPNA	No	0.386645	30.31	30.26	0.05115	0.05804	0.8812	24.9	0.395223
TKFC	No	0.386526	28.36	28.45	-0.08951	0.1014	0.8829	22.7	0.395223
ACYP1	No	0.388097	27.61	27.74	-0.1274	0.1452	0.8772	27	0.395833
HNRNPU	No	0.388093	26.6	26.76	-0.1571	0.1786	0.8796	23.24	0.395833
UBAP2L	No	0.388068	24.86	25.04	-0.1822	0.2072	0.8794	23.57	0.395833
RAB6A	No	0.389574	30.87	30.77	0.1011	0.1155	0.8755	25.13	0.397049
PSMD12	No	0.391011	26.07	25.78	0.2948	0.3376	0.8733	24.41	0.397873
NONO	No	0.391154	28.36	27.85	0.5075	0.5801	0.8748	21.91	0.397873
LANCL2	No	0.391242	29.62	29.53	0.09462	0.1084	0.873	24.2	0.397873
APEX1	No	0.392111	28.71	28.81	-0.1029	0.1183	0.8698	26.95	0.398464
RAB12	No	0.393055	25.47	25.32	0.1465	0.1688	0.8684	26.16	0.399132
ADAR	No	0.396438	24.82	25.03	-0.2121	0.2459	0.8626	25.35	0.401767
UAP1	No	0.396049	26.04	25.9	0.1414	0.1639	0.8628	26.36	0.401767
LYRM7	No	0.396583	24.23	24.05	0.181	0.2095	0.8636	23.38	0.401767
HYPK	No	0.396807	25.19	25.05	0.1463	0.1699	0.8611	26.88	0.401767
HPRT1	No	0.398072	32.27	32.18	0.0944	0.1099	0.8587	26.92	0.402462
C11orf68	No	0.397835	26.98	26.88	0.09963	0.1159	0.8598	25.83	0.402462
HDAC2	No	0.3995	23.4	23.64	-0.2427	0.2829	0.8578	24.03	0.403611
PLP1	No	0.401439	26.13	25.83	0.3007	0.3527	0.8525	27	0.405275
HPX	No	0.402045	24.38	24.72	-0.341	0.3989	0.8548	21.59	0.405593
MT2A	No	0.403471	28.37	28.09	0.2764	0.3256	0.8488	26.98	0.406424
HSPD1	No	0.403747	32.82	32.93	-0.1115	0.1314	0.8484	26.64	0.406424
CTBP2	No	0.403589	24.84	24.61	0.2284	0.2691	0.8489	26.35	0.406424
GOT2	No	0.408111	25.8	25.44	0.3591	0.4267	0.8415	24.87	0.40981
AMT	No	0.408291	21.64	21.79	-0.1508	0.1785	0.8446	20.08	0.40981
C1QBP	No	0.407699	30.12	30.27	-0.1496	0.1777	0.8422	24.95	0.40981
CNTNAP2	No	0.408079	27.57	27.77	-0.2027	0.2385	0.8497	15.92	0.40981
IDI1	No	0.40984	27.58	27.51	0.07216	0.08616	0.8375	26.34	0.411068
PURA	No	0.411578	30.32	30.17	0.1484	0.1779	0.8341	26.97	0.412514
LSM2	No	0.41418	27.46	27.25	0.2025	0.2439	0.8301	25.49	0.414822
DNPH1	No	0.415487	28.36	28.43	-0.07178	0.0865	0.8298	22.23	0.415831
PRMT5	No	0.416478	26.59	26.3	0.2943	0.3564	0.8257	25.98	0.416223
CSPG5	No	0.416347	26.05	26.2	-0.1522	0.1843	0.8259	26.03	0.416223
ATP6V1H	No	0.416978	30.11	30.04	0.0743	0.09013	0.8244	26.81	0.416423
CBR1	No	0.418978	32.85	32.61	0.2435	0.2959	0.8228	23.18	0.41812
METAP2	No	0.419897	26.21	26.32	-0.1039	0.1268	0.8193	26.51	0.418136
RAD23B	No	0.419368	30.49	30.44	0.05306	0.06459	0.8214	24.4	0.418136
NT5DC3	No	0.419681	27.31	27.09	0.2165	0.2626	0.8242	19.72	0.418136
GLUL	No	0.421052	32.33	32.23	0.09724	0.1188	0.8184	24.36	0.418986
GDI1	No	0.423176	34.69	34.75	-0.056	0.06865	0.8156	22.77	0.42065
PSMD8	No	0.423329	24.82	24.65	0.1691	0.2073	0.8156	22.41	0.42065
ABLIM1	No	0.424548	27	27.12	-0.1229	0.1512	0.8132	22.7	0.421559
CLTC	No	0.426763	32.51	32.27	0.2425	0.2995	0.8099	21.79	0.423455
TPP2	No	0.427155	27.36	27.56	-0.204	0.2529	0.8065	26.43	0.423542
BIN1	No	0.428651	31.53	31.46	0.07856	0.09745	0.8062	22.31	0.424722
CORO1B	No	0.429137	28.13	27.91	0.222	0.2761	0.804	24.53	0.424901
PACS1	No	0.430948	25.7	25.86	-0.1647	0.2052	0.8023	22.1	0.42639
FGG	No	0.431308	29.9	30.15	-0.245	0.3062	0.7999	24.92	0.426443
LANCL1	No	0.431975	31.94	31.88	0.06955	0.08691	0.8003	22.31	0.426495
PTK2	No	0.431933	26.74	26.86	-0.1238	0.155	0.7984	25.75	0.426495
ALDH1L1	No	0.436543	31.66	31.46	0.2001	0.2533	0.79	26.52	0.430393
SERPINA1	No	0.436277	31.65	31.39	0.264	0.334	0.7904	26.66	0.430393
CUL4B	No	0.436924	28.7	28.79	-0.08716	0.1105	0.7892	26.88	0.430463
PRRC2A	No	0.437367	23.99	23.84	0.1519	0.1923	0.7902	23.38	0.430594
KBTBD11	No	0.43949	29.81	29.87	-0.05404	0.06855	0.7883	20.66	0.432378
GPRIN1	No	0.439852	29.5	29.4	0.1084	0.138	0.7855	24.03	0.432428
RRAGC	No	0.440551	24.63	24.79	-0.1686	0.2153	0.7829	26.82	0.432809
FAH	No	0.440897	27.62	27.85	-0.2327	0.2939	0.7916	15.01	0.432843
MRPL12	No	0.441817	24.74	24.86	-0.1182	0.1513	0.7808	26.58	0.433323
SNX1	No	0.442297	25.31	24.98	0.3266	0.4186	0.7803	25.88	0.433323
RSU1	No	0.442322	25.87	26.03	-0.1613	0.2068	0.7802	25.93	0.433323
SEPTIN11	No	0.44361	32.37	32.32	0.04943	0.06355	0.7779	26.22	0.434278
CBX5	No	0.444274	24.51	24.67	-0.1632	0.21	0.7771	25.33	0.434622
WDR45B	No	0.444794	25.79	25.9	-0.11	0.1413	0.7779	22.27	0.434824
NELL2	No	0.448767	26.11	26.19	-0.07489	0.0974	0.7689	26.49	0.4384
ANP32A	No	0.449183	28.74	28.83	-0.09174	0.1194	0.7686	25.47	0.438498
F13A1	No	0.45011	27.25	27.44	-0.1879	0.245	0.767	25.49	0.439094
SNAP91	No	0.451587	32.81	32.89	-0.07567	0.099	0.7643	25.93	0.440226
PRKCSH	No	0.452376	27.75	27.84	-0.09277	0.1216	0.763	25.9	0.440686
PURB	No	0.453637	25.86	25.74	0.1214	0.1596	0.7607	26.23	0.441604
PTMS	No	0.454341	28.37	28.21	0.1598	0.2094	0.7631	19.96	0.441671
HCFC1	No	0.454251	25.24	25.35	-0.1123	0.1472	0.763	20.3	0.441671
MAP6	No	0.45549	32.48	32.57	-0.08567	0.113	0.758	25.07	0.442479
WIPF3	No	0.457158	26.39	26.29	0.101	0.1336	0.7562	23.18	0.443316
GPD1L	No	0.456928	29.66	29.58	0.08629	0.1141	0.7564	23.42	0.443316
EFHD2	No	0.45731	29.92	30.04	-0.1148	0.1521	0.7548	25.34	0.443316
FBXO3	No	0.459162	24.48	24.31	0.1765	0.2351	0.751	26.99	0.444801
RAB18	No	0.459546	27.81	27.86	-0.05249	0.06992	0.7507	26.05	0.444863
ETF1	No	0.463412	27.4	27.45	-0.05124	0.06885	0.7442	26.15	0.448293
DGLUCY	No	0.465849	27.87	27.4	0.4674	0.63	0.7419	22.34	0.450337
TARS3	No	0.466742	24.44	24.27	0.1747	0.2367	0.7383	26.87	0.450886
GSTM2	No	0.467622	31.55	31.66	-0.1088	0.1476	0.7371	26.07	0.451422
CAP2	No	0.468999	27	26.76	0.2389	0.3242	0.7368	22.03	0.452438
HRNR	No	0.473895	25.71	25.53	0.1839	0.253	0.7268	25.8	0.456423
ARHGEF2	No	0.474116	23.75	23.62	0.1355	0.1867	0.726	26.99	0.456423
ACO2	No	0.474016	33.57	33.63	-0.06728	0.09255	0.727	24.84	0.456423
AIFM1	No	0.47479	26.56	26.83	-0.2711	0.3718	0.7291	19.06	0.456445
CLTA	No	0.474796	25.99	25.79	0.205	0.2824	0.7258	24.6	0.456445
CCT8	No	0.47579	30.51	30.62	-0.1098	0.1517	0.7238	25.35	0.457084
AHCYL1	No	0.47702	30.98	31.04	-0.05809	0.08045	0.7221	24.77	0.457732
SH3BGRL2	No	0.477123	29.13	29.02	0.1122	0.1556	0.7211	26.77	0.457732
CIT	No	0.477902	22.93	23.09	-0.1608	0.2233	0.7202	25.74	0.457866
CHGB	No	0.478175	28.14	28.03	0.1078	0.1496	0.7203	24.46	0.457866
EIF2S2	No	0.478252	27.44	27.51	-0.07257	0.1009	0.7193	26.41	0.457866
C9	No	0.479496	24.86	25.07	-0.2086	0.2909	0.7171	27	0.458741
GC	No	0.480881	25.71	25.88	-0.1709	0.2384	0.717	22.19	0.459749
PLXNA4	No	0.482603	25.26	25.12	0.1377	0.1934	0.7121	26.56	0.461078
CLIP2	No	0.485774	28.08	28.18	-0.1004	0.1417	0.7082	23.57	0.463788
MTHFD1	No	0.489867	25.82	26.23	-0.4079	0.5779	0.7058	16.96	0.466414
RANGAP1	No	0.488985	25.19	24.76	0.4362	0.6201	0.7034	22.71	0.466414
SERPINI1	No	0.489865	24.57	24.41	0.1563	0.2227	0.7018	22.95	0.466414
ACOT9	No	0.489614	27.7	27.61	0.09551	0.1364	0.7005	27	0.466414
BLVRA	No	0.490334	30.02	30.08	-0.06133	0.08757	0.7003	24.41	0.466539
SV2B	No	0.490984	27.4	27.27	0.1319	0.1889	0.6985	26.26	0.466838
GSTO1	No	0.491774	31.05	31.12	-0.07388	0.1058	0.6985	23.41	0.46695
NAA50	No	0.491662	24.9	25.13	-0.2257	0.3236	0.6975	26.1	0.46695
SARNP	No	0.493919	25.47	25.62	-0.1455	0.2087	0.6971	19.58	0.468666
EPHX2	No	0.494631	26.78	27.03	-0.2565	0.3703	0.6925	26.46	0.469022
CUL3	No	0.498792	29.59	29.52	0.06512	0.09494	0.6859	26.11	0.472644
ITPK1	No	0.499272	25.66	25.52	0.1391	0.2029	0.6857	24.7	0.472777
APRT	No	0.500477	26.88	26.72	0.1559	0.2274	0.6855	21.11	0.473048
ECI1	No	0.500573	26.31	26.44	-0.1333	0.1947	0.6847	22.34	0.473048
PSMD1	No	0.500579	26.31	26.13	0.1787	0.2611	0.6842	23.46	0.473048
WARS1	No	0.50254	30.89	30.82	0.06895	0.1012	0.6812	23.09	0.473459
CPSF6	No	0.501357	27.61	27.5	0.1114	0.1633	0.682	25.73	0.473459
KYAT1	No	0.502702	26.4	26.2	0.2045	0.3006	0.6801	24.84	0.473459
KHSRP	No	0.50306	29.71	29.67	0.04072	0.05996	0.6792	25.91	0.473459
ABHD14B	No	0.502891	26.99	27.14	-0.1455	0.2143	0.679	27	0.473459
CCT7	No	0.502287	29.06	28.94	0.1222	0.1797	0.6801	26.86	0.473459
ISOC2	No	0.508211	28.19	28.3	-0.1044	0.1555	0.6714	24.53	0.477984
METTL26	No	0.509715	27.13	27.22	-0.08818	0.1319	0.6686	25.62	0.479074
BTF3	No	0.510526	25.81	25.67	0.1398	0.2093	0.6679	24.09	0.479512
HAGH	No	0.511917	30.97	31.03	-0.05502	0.08274	0.665	25.97	0.480493
PRR36	No	0.512382	26.29	26.19	0.1032	0.1554	0.6642	26.03	0.480605
ALDH2	No	0.512813	32.36	32.43	-0.07055	0.1061	0.6648	22.85	0.480685
IGHG2	No	0.514932	27.7	27.43	0.2642	0.3998	0.6608	24.29	0.481695
UBXN1	No	0.514729	25.6	25.42	0.177	0.2676	0.6613	23.86	0.481695
SCLY	No	0.514633	26.48	26.35	0.131	0.1984	0.6603	26.96	0.481695
NPEPPS	No	0.51662	32.92	32.96	-0.03742	0.05692	0.6574	26.49	0.48263
PTGES3	No	0.516973	25.86	25.49	0.372	0.5656	0.6578	23.91	0.48263
ACBD7	No	0.516816	28.9	28.78	0.1249	0.19	0.6571	26.36	0.48263
ECHDC1	No	0.517485	27.46	27.55	-0.08662	0.1319	0.6566	24.68	0.482784
ITSN1	No	0.52065	27.18	27.03	0.1514	0.2323	0.6517	24.58	0.48541
AAK1	No	0.522272	28.3	28.24	0.05254	0.081	0.6487	25.75	0.48641
GNPDA2	No	0.522423	28.49	28.37	0.1198	0.1847	0.6483	26.27	0.48641
ORM1	No	0.523791	28.19	27.93	0.2666	0.4104	0.6496	18.84	0.486737
ATP2B2	No	0.523375	27.53	27.41	0.1185	0.182	0.6514	17.25	0.486737
COX17	No	0.523826	26.5	26.4	0.1035	0.1597	0.6476	22.35	0.486737
CBX1	No	0.525356	26.35	26.27	0.08393	0.1297	0.647	19.11	0.487833
CARMIL2	No	0.526355	27.02	26.95	0.06449	0.1003	0.6429	24.15	0.488434
EPRS1	No	0.529133	28.1	28.14	-0.04186	0.06566	0.6376	26.91	0.490357
BID	No	0.529126	25.31	25.16	0.1499	0.2348	0.6382	24.98	0.490357
CBR3	No	0.531357	28.96	28.83	0.1333	0.2097	0.636	21.96	0.491762
MAPK1	No	0.531287	32.58	32.64	-0.06076	0.09579	0.6344	26.47	0.491762
HSPE1	No	0.532415	29.33	29.46	-0.1331	0.2101	0.6333	24.47	0.492413
SLC4A10	No	0.533144	24.85	24.73	0.116	0.1831	0.6337	20.91	0.49276
KIAA1211L	No	0.536141	27.96	27.86	0.09959	0.1588	0.627	26.08	0.495199
EIF4A3	No	0.536629	25.32	25.2	0.1213	0.1939	0.6259	27	0.495321
PCCA	No	0.543503	27.5	27.58	-0.08087	0.1314	0.6153	26.99	0.501333
APLP2	No	0.545278	25.29	25.38	-0.08924	0.1455	0.6131	25.2	0.502637
ADH1B	No	0.549577	25.06	25.36	-0.2955	0.4855	0.6087	20.01	0.506263
CUTA	No	0.550611	29.17	29.04	0.1339	0.2212	0.6052	24.51	0.506604
NUMBL	No	0.550677	26.26	26.38	-0.1169	0.1934	0.6043	26.99	0.506604
PPIF	No	0.553053	26.07	26.18	-0.1103	0.1832	0.6019	23.33	0.508381
SDHA	No	0.55334	27.53	27.45	0.0803	0.1337	0.6005	26.01	0.508381
SPARCL1	No	0.554162	28.53	28.48	0.05142	0.08579	0.5994	25.67	0.5088
CEP41	No	0.554985	26.13	26.07	0.05925	0.09892	0.599	23.15	0.509219
CPLX3	No	0.555469	26.02	25.71	0.3138	0.5232	0.5999	19.56	0.509326
CDV3	No	0.556999	27.76	27.69	0.06724	0.113	0.5949	26.44	0.510393
HMGN2	No	0.559862	23.29	23.57	-0.2851	0.4822	0.5913	23.97	0.512678
GCSH	No	0.563933	28.56	28.44	0.1215	0.2081	0.5842	27	0.515921
CASKIN1	No	0.564147	26.76	26.69	0.07252	0.1242	0.5839	27	0.515921
KNG1	No	0.568126	25.56	25.7	-0.1422	0.2456	0.5791	23.22	0.519218
GCDH	No	0.571371	27.8	27.88	-0.07689	0.1338	0.5747	21.74	0.521841
HNRNPR	No	0.572946	26.74	26.53	0.2137	0.3743	0.5708	26.64	0.522592
TBC1D24	No	0.572704	28.5	28.58	-0.08316	0.1456	0.5711	26.71	0.522592
SEMA4D	No	0.574943	26.81	26.93	-0.1261	0.2217	0.5687	23.63	0.52407
TF	No	0.575596	27.48	27.33	0.1464	0.258	0.5677	23.74	0.524321
GLUD1	No	0.576135	33.15	33.21	-0.0628	0.1108	0.5667	24.25	0.524468
UBE2Z	No	0.576543	25.52	25.59	-0.06633	0.1173	0.5655	26.04	0.524496
PLD3	No	0.578363	27.17	27.08	0.09038	0.16	0.5648	20.43	0.525807
CAMKV	No	0.579479	27.63	27.52	0.1033	0.1842	0.5611	26.27	0.526477
PFDN1	No	0.580536	27.95	27.9	0.05631	0.1007	0.5593	26.99	0.526748
GSTT2	No	0.580161	27.54	27.13	0.4118	0.7354	0.5599	26.97	0.526748
ME1	No	0.581811	30.06	30.11	-0.05334	0.09568	0.5575	26.85	0.527561
TRAPPC3	No	0.584865	25.88	25.96	-0.07864	0.1421	0.5533	25.57	0.529984
CBS	No	0.587096	26.65	26.55	0.09977	0.1814	0.55	25.65	0.531659
NECTIN1	No	0.588396	25.6	25.74	-0.1387	0.2531	0.548	25.86	0.532489
FGA	No	0.58915	30	30.17	-0.1741	0.3182	0.547	25.28	0.532824
FTO	No	0.592329	26.55	26.6	-0.05339	0.09846	0.5422	25.85	0.535002
PFDN4	No	0.592075	27.26	27.18	0.08048	0.1481	0.5433	23.46	0.535002
GGH	No	0.592857	27.13	27.06	0.06945	0.1282	0.5416	25.22	0.535132
NUCB1	No	0.593673	27.5	27.55	-0.05031	0.09318	0.5399	26.99	0.53552
MAP7D2	No	0.594196	27.37	27.31	0.06738	0.1247	0.5404	22.73	0.535644
AKAP12	No	0.596794	31.45	31.48	-0.03208	0.05991	0.5355	26.2	0.537288
TIMM9	No	0.59649	25.61	25.53	0.0806	0.1504	0.5358	26.98	0.537288
TLN1	No	0.597297	30.17	30.26	-0.08621	0.1612	0.5346	26.98	0.537393
IGKC	No	0.600215	27.42	27.24	0.1815	0.3419	0.5308	25.18	0.539488
GSTM3	No	0.600403	30.66	30.54	0.1249	0.2354	0.5306	24.87	0.539488
ARRB1	No	0.601144	30.13	30.08	0.05058	0.09562	0.529	26.96	0.539805
PTK2B	No	0.602383	26.15	26	0.1483	0.2812	0.5272	26.86	0.540569
GNAQ	No	0.603489	25.44	25.28	0.1668	0.3167	0.5266	23.26	0.541212
STX12	No	0.604826	28.49	28.57	-0.0711	0.1358	0.5236	26.99	0.541362
ROGDI	No	0.604396	24.62	24.46	0.1555	0.2949	0.5274	17.88	0.541362
PRRC2C	No	0.604444	24.6	24.71	-0.1082	0.2059	0.5257	21.64	0.541362
TPR	No	0.607017	28.23	28.29	-0.06144	0.1177	0.5218	21.98	0.542973
CADM4	No	0.612078	25.72	25.89	-0.1761	0.3424	0.5144	22.21	0.547148
PDHA1	No	0.617773	27.87	27.79	0.08301	0.1642	0.5055	24.24	0.551884
SEC24B	No	0.618813	22.56	22.48	0.07284	0.1447	0.5035	26.05	0.552458
NACAD	No	0.62344	24.78	24.67	0.1038	0.2089	0.497	25.53	0.555966
HNRNPK	No	0.623543	31.75	31.7	0.04559	0.09169	0.4973	23.94	0.555966
HSDL2	No	0.624438	29.01	29.05	-0.04443	0.08966	0.4955	25.96	0.556406
PSMB6	No	0.625928	28.15	28.2	-0.04697	0.09526	0.4931	26.79	0.55702
ATP6V1F	No	0.625833	28.9	28.97	-0.06364	0.129	0.4933	26.85	0.55702
MIF	No	0.628385	31.48	31.32	0.1646	0.3348	0.4916	19.91	0.558848
CMBL	No	0.628944	28.64	28.59	0.04527	0.09231	0.4905	20.8	0.558988
FH	No	0.629822	31.2	31.26	-0.0591	0.1212	0.4875	26.94	0.559052
PIN4	No	0.629798	25.57	25.64	-0.07385	0.1514	0.4877	26.4	0.559052
DNAJC8	No	0.631008	25.5	25.41	0.09021	0.1856	0.4861	25.74	0.559379
ARSB	No	0.631489	24.86	24.96	-0.1008	0.2078	0.4852	26.94	0.559379
HDGFL2	No	0.6318	24.7	24.77	-0.06673	0.1376	0.485	25.55	0.559379
DCPS	No	0.630869	26.6	26.66	-0.05714	0.1176	0.486	26.99	0.559379
DLD	No	0.63473	29.99	30.04	-0.05201	0.1082	0.4806	26.79	0.561257
PTPRZ1	No	0.634571	31.02	31.08	-0.05888	0.1222	0.4819	22.17	0.561257
NDUFAB1	No	0.635453	26.31	26.1	0.2046	0.4262	0.4801	24.13	0.561539
RNPEP	No	0.638289	28.08	27.95	0.1298	0.2718	0.4778	18.93	0.563687
UBQLN1	No	0.639487	28.06	28.12	-0.05855	0.1235	0.474	25.78	0.564386
SEC24C	No	0.640459	25.24	25.15	0.08231	0.1742	0.4725	26.37	0.564528
NPTX1	No	0.640461	28.68	28.73	-0.05411	0.1145	0.4724	26.79	0.564528
PTGDS	No	0.642308	29.21	29.33	-0.1207	0.2559	0.4716	19.9	0.565797
PDE6D	No	0.646846	25.35	25.3	0.05196	0.1121	0.4633	26.98	0.569434
VAMP1	No	0.64875	27.52	27.37	0.1494	0.3244	0.4607	26.89	0.570748
PDAP1	No	0.64991	27.86	27.91	-0.05509	0.1199	0.4595	24.63	0.571407
CARMIL1	No	0.651922	25.09	24.97	0.1167	0.2553	0.4572	22.48	0.572468
THYN1	No	0.651941	25.08	24.99	0.08048	0.1761	0.457	23.26	0.572468
SNRPN	No	0.653528	25.55	25.42	0.1329	0.2919	0.4553	21.04	0.573137
REXO2	No	0.653399	25.17	25.24	-0.06828	0.15	0.4552	22.29	0.573137
VPS13C	No	0.654311	26.5	26.33	0.1704	0.3759	0.4533	24.62	0.573461
TBC1D10B	No	0.65523	24.72	24.81	-0.08572	0.1892	0.4531	20.57	0.573904
SELENOW	No	0.656787	25.11	25.21	-0.1027	0.2284	0.4496	25.39	0.574906
ACADS	No	0.657208	27.03	26.88	0.1544	0.3422	0.4513	17.9	0.574913
FERMT2	No	0.657896	28.97	29	-0.02955	0.06579	0.4491	21.15	0.575151
ANXA6	No	0.65834	21.58	22.02	-0.4377	0.9758	0.4485	21.18	0.575178
KCNAB2	No	0.659696	28.58	28.65	-0.07044	0.1579	0.446	23.45	0.576
RAD23A	No	0.660562	28.03	28	0.03587	0.08053	0.4454	20.99	0.576394
IVD	No	0.661493	27.67	27.74	-0.06359	0.1435	0.4431	25.16	0.576845
GSTT1	No	0.662295	28.39	28.63	-0.2357	0.5323	0.4428	21.58	0.576965
ADD1	No	0.662462	31.83	31.8	0.02827	0.0638	0.443	20.1	0.576965
ZER1	No	0.663139	26.19	26.12	0.07457	0.1689	0.4414	22.34	0.577193
CTNND2	No	0.66403	25.45	25.53	-0.08004	0.1822	0.4393	26.52	0.577607
LYPLA1	No	0.667771	26.7	26.74	-0.04827	0.1112	0.4341	26.38	0.578644
DLAT	No	0.668972	25.8	25.67	0.1326	0.3053	0.4343	19.03	0.578644
HAPLN1	No	0.667565	26.19	26.25	-0.05994	0.1372	0.4369	17.33	0.578644
MPI	No	0.666651	30.19	30.24	-0.04752	0.1091	0.4355	26.99	0.578644
MAP1A	No	0.667525	33.5	33.47	0.03517	0.08095	0.4345	25.71	0.578644
ADO	No	0.668738	26.09	26.04	0.04443	0.1027	0.4326	26.82	0.578644
KATNAL1	No	0.666255	24.94	24.84	0.09875	0.2264	0.4361	26.68	0.578644
NOVA2	No	0.667004	24.43	24.55	-0.1188	0.2728	0.4355	24.44	0.578644
LSM4	No	0.668785	25.75	25.83	-0.07671	0.1773	0.4326	26.79	0.578644
PPP3CA	No	0.669862	33.19	33.15	0.03727	0.08647	0.4311	26.9	0.579053
SORBS1	No	0.670373	27.45	27.49	-0.04561	0.106	0.4303	26.88	0.579135
KTN1	No	0.672608	29.7	29.77	-0.06613	0.1547	0.4274	26.17	0.580656
HDGFL3	No	0.67297	28.23	28.27	-0.04098	0.09601	0.4268	26.61	0.580656
SRSF4	No	0.673458	24.77	24.66	0.1172	0.2751	0.426	26.99	0.580716
NCL	No	0.677411	28.92	29.01	-0.08983	0.2136	0.4206	26.97	0.583457
ME3	No	0.677896	29.8	29.86	-0.0577	0.1374	0.4199	26.97	0.583457
CTPS2	No	0.67757	25.31	25.4	-0.08869	0.2102	0.4219	20.03	0.583457
ALDOC	No	0.679707	35.23	35.26	-0.02967	0.07092	0.4184	21.97	0.584653
ARHGDIB	No	0.681695	28.09	28.04	0.0541	0.1305	0.4146	26.88	0.586
ERI3	No	0.684605	28.08	27.98	0.09656	0.2348	0.4112	23.57	0.586094
BGN	No	0.683461	26.27	26.43	-0.1583	0.3841	0.4122	26.83	0.586094
DDT	No	0.683297	30.17	30.1	0.07217	0.1744	0.4138	20.6	0.586094
RPA3	No	0.684897	25.86	25.77	0.08775	0.2137	0.4107	24.31	0.586094
SIRPA	No	0.68518	28.46	28.6	-0.1349	0.3283	0.4109	21.85	0.586094
SAFB	No	0.683841	27.21	27.26	-0.04788	0.1162	0.4119	25.59	0.586094
RMDN3	No	0.68266	26.73	26.61	0.1173	0.2836	0.4134	26.14	0.586094
API5	No	0.683957	27.21	27.26	-0.04693	0.114	0.4119	25	0.586094
CRABP1	No	0.688508	26.88	26.96	-0.08613	0.2125	0.4054	26.06	0.588579
ACYP2	No	0.690464	28.42	28.5	-0.08358	0.2074	0.4029	24.7	0.589888
CA1	No	0.69296	31.72	31.83	-0.1097	0.2745	0.3997	23.68	0.591657
TPP1	No	0.694717	29.86	29.92	-0.05805	0.1463	0.3967	27	0.592792
PDCD5	No	0.697512	29.01	28.97	0.03783	0.09629	0.3929	26.94	0.594812
CKMT1A	No	0.699241	33.2	33.13	0.07149	0.1831	0.3905	26.9	0.59592
SLC1A2	No	0.700612	28.36	28.51	-0.1443	0.3712	0.3889	25.3	0.596723
ANK3	No	0.702602	27.43	27.51	-0.07666	0.1985	0.3862	25.2	0.598052
CLASP1	No	0.704094	25.92	25.82	0.09704	0.2528	0.3839	26.95	0.598529
LXN	No	0.703847	24.77	24.86	-0.09434	0.2456	0.3842	27	0.598529
PKIG	No	0.704455	24.68	24.63	0.04851	0.1262	0.3844	21.36	0.598529
MACF1	No	0.705235	27.61	27.45	0.1647	0.4295	0.3836	20.62	0.598825
HSPB11	No	0.70784	25.46	25.36	0.1009	0.2662	0.3791	24.68	0.60067
LDHA	No	0.711488	33.35	33.32	0.03463	0.09257	0.3741	25.05	0.603396
ANK2	No	0.712894	32.33	32.29	0.04476	0.12	0.3731	20.69	0.60422
DYNLL2	No	0.713586	28.51	28.61	-0.09699	0.2611	0.3715	23.57	0.604438
PSME2	No	0.717669	27.84	27.88	-0.04651	0.1272	0.3656	25.28	0.607526
TCEAL5	No	0.719527	27.49	27.44	0.05554	0.1528	0.3636	22.77	0.608357
THUMPD1	No	0.719327	26.09	26.05	0.04139	0.114	0.3632	26.77	0.608357
PSMB5	No	0.720139	28.43	28.46	-0.03216	0.08883	0.3621	26.89	0.608505
U2AF2	No	0.720623	27.44	27.38	0.05745	0.1587	0.3619	23.58	0.608543
CADM1	No	0.72313	26.19	26.25	-0.06041	0.1687	0.3581	26.54	0.610289
SHFL	No	0.724268	27.55	27.47	0.08199	0.2298	0.3567	25.05	0.610879
HSPA6	No	0.726396	30.75	30.8	-0.05088	0.1439	0.3536	26.99	0.612296
IQGAP1	No	0.72683	28.12	28.19	-0.07223	0.2043	0.3535	23.87	0.612296
PCP4L1	No	0.731474	24.56	24.51	0.05208	0.1501	0.347	25.32	0.614775
PRNP	No	0.730853	27.56	27.66	-0.1079	0.31	0.3482	23.12	0.614775
PDIA4	No	0.731543	27.57	27.53	0.0463	0.1335	0.3469	25.28	0.614775
NRGN	No	0.731114	28.36	28.25	0.1132	0.3249	0.3485	20.1	0.614775
TBCA	No	0.733651	28.73	28.77	-0.03047	0.08858	0.344	25.71	0.616173
RUVBL2	No	0.73764	24.9	24.8	0.1027	0.3031	0.3387	25.08	0.619149
KRAS	No	0.740741	27.64	27.68	-0.04651	0.1388	0.3352	21.5	0.621377
PABPC4	No	0.742351	25.13	25.09	0.0466	0.1403	0.3322	26.73	0.621976
SRRM2	No	0.741962	24.6	24.52	0.07728	0.2318	0.3335	21.88	0.621976
ADRM1	No	0.743351	25.21	25.27	-0.05875	0.1776	0.3308	26.97	0.622064
QKI	No	0.742962	25.48	25.6	-0.1145	0.3456	0.3314	26.37	0.622064
TMOD1	No	0.745382	26.25	26.18	0.072	0.2195	0.3281	26.92	0.622638
RAB11FIP5	No	0.745073	24.74	24.81	-0.06669	0.2029	0.3287	25.65	0.622638
PFDN2	No	0.744982	27.79	27.82	-0.02943	0.08956	0.3286	26.89	0.622638
EPB41L2	No	0.746577	29.98	29.96	0.01987	0.06074	0.3271	22.6	0.623262
IGHA2	No	0.747754	28.17	28.01	0.1583	0.4871	0.3249	26.88	0.62387
PPM1B	No	0.74854	27.02	26.99	0.03236	0.09991	0.3239	26.54	0.623948
RAB6B	No	0.748747	29.11	29.09	0.02033	0.06279	0.3237	25.8	0.623948
SART3	No	0.749722	25.46	25.55	-0.08353	0.2592	0.3223	26.87	0.624188
TAF15	No	0.750382	27.19	27.22	-0.03629	0.1129	0.3215	26.55	0.624188
ACIN1	No	0.75017	24.3	24.43	-0.1302	0.4031	0.3231	18.79	0.624188
HSPA4	No	0.751724	32.27	32.24	0.02218	0.0694	0.3196	26.84	0.624513
ACTA2	No	0.752122	26.66	26.54	0.1193	0.3738	0.3191	26.96	0.624513
NDRG3	No	0.752019	25.77	25.71	0.05297	0.1659	0.3194	25.73	0.624513
IDS	No	0.754151	24.74	24.79	-0.05516	0.1743	0.3164	26.81	0.6255
OLFM1	No	0.754211	24.06	24	0.06066	0.1918	0.3163	26.92	0.6255
UBE2V2	No	0.755206	26.8	26.84	-0.03799	0.1206	0.315	26.66	0.625921
GGA1	No	0.75562	25.95	25.91	0.04597	0.1461	0.3146	25.27	0.625921
HDHD3	No	0.756846	26.47	26.51	-0.04451	0.1423	0.3128	27	0.626563
SRP9	No	0.758644	25.27	25.31	-0.03921	0.1263	0.3105	26.52	0.627678
ARPC5	No	0.759875	25.74	25.77	-0.03621	0.1171	0.3092	23.67	0.627947
LMO7	No	0.759705	24.85	24.79	0.06085	0.1969	0.3091	26.27	0.627947
RIDA	No	0.769428	30.27	30.24	0.03363	0.1136	0.2961	26.88	0.634333
VBP1	No	0.768963	28.06	28.08	-0.02576	0.08681	0.2967	26.95	0.634333
STX1A	No	0.768181	30.44	30.51	-0.06569	0.2205	0.2978	26.16	0.634333
DTD1	No	0.769245	29.52	29.59	-0.0618	0.2084	0.2965	25.84	0.634333
P4HB	No	0.77055	29.12	29.09	0.02964	0.1006	0.2947	25.97	0.634505
PSMB7	No	0.77019	28.09	28.05	0.0428	0.145	0.2951	26.68	0.634505
RUFY3	No	0.771375	25.7	25.84	-0.1373	0.4675	0.2937	25.22	0.634808
SFPQ	No	0.773358	30.12	30.07	0.05164	0.177	0.2917	21.16	0.636063
VTA1	No	0.773828	25.69	25.43	0.2659	0.9126	0.2914	19.59	0.636073
PPP2R5A	No	0.777899	24.75	24.7	0.05744	0.2016	0.2849	26.98	0.638506
SH3BGRL3	No	0.777672	29.75	29.78	-0.03171	0.1112	0.2852	26.67	0.638506
SLC12A5	No	0.778167	24.82	24.76	0.06212	0.2182	0.2847	25.41	0.638506
FUBP1	No	0.785705	28.02	28	0.02522	0.09166	0.2751	22.91	0.64431
EIF3I	No	0.786338	26.25	26.34	-0.08536	0.3108	0.2746	20.73	0.644449
ACSS3	No	0.787634	26.77	26.82	-0.04505	0.1655	0.2722	25.45	0.64513
SERPING1	No	0.792662	27.54	27.62	-0.08314	0.3125	0.2661	22.14	0.648867
PYGB	No	0.794198	33.05	33.08	-0.02984	0.1132	0.2636	25.59	0.649313
MESD	No	0.79461	24.68	24.72	-0.03813	0.1449	0.2631	24.98	0.649313
NEDD8	No	0.794305	26.65	26.54	0.1124	0.4264	0.2636	24.04	0.649313
MAGI2	No	0.802243	26.42	26.38	0.03759	0.1486	0.2529	26.91	0.655165
XPOT	No	0.808365	26.3	26.21	0.08778	0.3583	0.245	26.27	0.659389
ARL8A	No	0.807917	25.98	25.93	0.04756	0.1937	0.2455	26.81	0.659389
TXNDC17	No	0.809269	26.85	26.87	-0.01995	0.08182	0.2439	25.84	0.65974
MINK1	No	0.811242	25.27	25.24	0.0352	0.1459	0.2412	26.7	0.66096
ERP29	No	0.811803	26.95	26.99	-0.03538	0.1471	0.2405	26.12	0.661029
VAPB	No	0.812532	29.18	29.21	-0.02405	0.1004	0.2396	25.86	0.661235
CNTN1	No	0.813135	32.16	32.13	0.03246	0.1359	0.2389	24.99	0.661339
SYNCRIP	No	0.816532	27.87	27.91	-0.03503	0.149	0.2351	19.82	0.662416
IGHM	No	0.816121	25.87	25.76	0.1132	0.4815	0.2351	24.35	0.662416
FUS	No	0.816077	26.59	26.55	0.04036	0.1718	0.2349	26.82	0.662416
ALDH5A1	No	0.816844	30.4	30.43	-0.02875	0.1229	0.2339	26.82	0.662416
TMSB10	No	0.815746	30.8	30.87	-0.06258	0.2659	0.2353	26.76	0.662416
GARS1	No	0.818217	30.71	30.73	-0.01913	0.08243	0.2321	26.71	0.663143
ANP32B	No	0.819497	24.78	24.72	0.05791	0.2512	0.2305	26.16	0.663713
ACAT2	No	0.819877	30.97	30.94	0.02496	0.1085	0.23	26.75	0.663713
KRT6B	No	0.820927	25.37	25.26	0.1138	0.4973	0.2289	23.94	0.664176
PVALB	No	0.822825	28.04	28.12	-0.0771	0.341	0.2261	26.71	0.664968
BCLAF1	No	0.822862	23.75	23.7	0.05167	0.2286	0.2261	26.97	0.664968
TTC1	No	0.823409	27.2	27.17	0.02845	0.1262	0.2255	25.41	0.665022
CLASP2	No	0.824366	28.35	28.4	-0.04689	0.209	0.2244	23.58	0.665408
CCT5	No	0.826219	30.1	30.13	-0.03542	0.1595	0.2221	23.12	0.66613
BLMH	No	0.826113	27.67	27.7	-0.02596	0.117	0.2218	27	0.66613
FPGT	No	0.826782	24.2	24.24	-0.04101	0.1852	0.2214	22.07	0.666197
TCOF1	No	0.827705	24.14	24.1	0.03671	0.1669	0.2199	25.27	0.666555
C1QC	No	0.828895	25.96	26	-0.04426	0.2028	0.2182	26.95	0.667126
SIAE	No	0.832669	25.84	25.87	-0.03043	0.1421	0.2141	19.77	0.669776
ITIH4	No	0.834158	26.88	26.8	0.07175	0.3394	0.2114	26.96	0.670585
CCAR1	No	0.837353	24.84	24.8	0.03555	0.1714	0.2075	24.61	0.672375
DNAJB4	No	0.837134	23.89	23.84	0.0459	0.2211	0.2076	27	0.672375
CAND1	No	0.849186	32.38	32.4	-0.01329	0.06916	0.1922	24.61	0.681483
BCAT1	No	0.85106	27.87	27.9	-0.03638	0.1919	0.1896	26.96	0.682593
PRKAR2A	No	0.853443	30.19	30.18	0.01247	0.06675	0.1869	22.5	0.683044
HSD17B8	No	0.853381	25.3	25.33	-0.03311	0.1772	0.1869	23.43	0.683044
WDR77	No	0.852143	26.3	26.34	-0.04389	0.2326	0.1887	21.41	0.683044
GPHN	No	0.85359	29.47	29.49	-0.02133	0.114	0.1872	18.35	0.683044
CSTB	No	0.854193	31.24	31.19	0.04578	0.2451	0.1868	15.91	0.683133
TATDN1	No	0.855473	24.48	24.44	0.03445	0.1873	0.184	25.77	0.683763
RTRAF	No	0.856855	28.16	28.12	0.0421	0.2303	0.1828	19.29	0.684474
GNAO1	No	0.857915	30.53	30.57	-0.03425	0.1886	0.1816	18.24	0.684926
FTH1	No	0.859279	24.44	24.48	-0.04232	0.2364	0.179	26.8	0.685621
CTH	No	0.860326	25.42	25.4	0.02787	0.1568	0.1777	26.13	0.686063
ALB	No	0.861218	28.38	28.45	-0.07342	0.4154	0.1767	23.8	0.68638
ACTN4	No	0.86279	31.52	31.51	0.01721	0.09866	0.1745	26.99	0.687239
TKT	No	0.867081	33.27	33.29	-0.02082	0.1229	0.1693	22.12	0.68994
PPP5C	No	0.867175	30.08	30.09	-0.01417	0.08391	0.1689	25.7	0.68994
DHX15	No	0.869606	25.48	25.53	-0.05209	0.3136	0.1661	21.78	0.691479
ERO1A	No	0.871479	26.92	26.89	0.02419	0.1481	0.1634	26.3	0.692571
FUCA1	No	0.871992	24.23	24.19	0.03513	0.2159	0.1627	26.71	0.692583
NAXE	No	0.87353	29.88	29.86	0.02383	0.1479	0.1611	21.11	0.693408
HP	No	0.875491	26.63	26.57	0.06588	0.4156	0.1585	22.23	0.693868
ARFIP1	No	0.875422	24.64	24.67	-0.02858	0.1806	0.1583	26.65	0.693868
PYM1	No	0.875608	24.36	24.38	-0.01869	0.1183	0.158	26.91	0.693868
BORCS7	No	0.878221	25.56	25.59	-0.03418	0.2202	0.1552	19.74	0.695542
PIP4K2B	No	0.879451	25.86	25.8	0.05232	0.3414	0.1533	24.37	0.695993
CAMK4	No	0.879792	24.67	24.63	0.04446	0.2909	0.1528	24.45	0.695993
SRM	No	0.880574	28.25	28.23	0.01238	0.08158	0.1517	26.26	0.696215
DGUOK	No	0.882722	24.88	24.83	0.0536	0.3583	0.1496	18.47	0.697516
UFM1	No	0.884778	29.41	29.4	0.0155	0.1059	0.1463	27	0.698744
CMAS	No	0.886522	26.89	26.92	-0.03146	0.2179	0.1444	22.02	0.699722
FGB	No	0.887952	29.83	29.88	-0.04757	0.3337	0.1425	22.09	0.699877
GSTM1	No	0.88781	30.01	29.89	0.1146	0.8047	0.1424	26.92	0.699877
ACOT13	No	0.888229	28.77	28.75	0.02108	0.1485	0.1419	25.77	0.699877
NME1	No	0.889973	28.79	28.76	0.03174	0.2269	0.1399	23.09	0.700854
MDH1	No	0.891763	34.11	34.12	-0.01374	0.09989	0.1376	22.97	0.701468
MAPK1IP1L	No	0.891642	26.07	26.1	-0.02459	0.1788	0.1375	26.58	0.701468
ATP6V1C1	No	0.894844	29.8	29.79	0.01278	0.09575	0.1335	26.05	0.703493
MAPRE1	No	0.898237	29.25	29.24	0.01206	0.09338	0.1291	26.79	0.705761
GNG3	No	0.901141	25.13	25.08	0.04491	0.3565	0.126	17.99	0.707243
IQSEC2	No	0.901041	26.95	26.99	-0.04645	0.37	0.1255	26.54	0.707243
PDIA6	No	0.902635	28.1	28.12	-0.01806	0.1461	0.1236	24.59	0.708016
PPIB	No	0.904941	27.93	27.92	0.01512	0.1253	0.1206	24.87	0.709424
UBE2V1	No	0.907958	30.44	30.45	-0.008288	0.071	0.1167	26.37	0.711387
PHGDH	No	0.909923	30.48	30.51	-0.03019	0.2641	0.1143	24.58	0.71192
AHCYL2	No	0.910175	28.95	28.94	0.009268	0.08137	0.1139	26.42	0.71192
MAP1LC3A	No	0.909157	29.04	29.06	-0.02766	0.2392	0.1156	19.19	0.71192
MAP6D1	No	0.911318	24.87	24.89	-0.01885	0.1673	0.1127	21.72	0.712413
FNBP1	No	0.913341	25.4	25.41	-0.01436	0.1307	0.1099	26.64	0.713593
GLRX	No	0.916225	28.38	28.4	-0.01346	0.1266	0.1063	24.18	0.715444
GSKIP	No	0.917751	26.6	26.63	-0.02604	0.2489	0.1046	19.14	0.716232
ATP6V1A	No	0.919194	32.34	32.33	0.01067	0.1041	0.1024	26.02	0.716956
PRRT2	No	0.923716	31.09	31.11	-0.01545	0.1597	0.09675	24.47	0.720079
A2M	No	0.924477	30.54	30.5	0.03819	0.3973	0.09614	17.88	0.720268
CKAP5	No	0.927939	28.5	28.54	-0.03567	0.3887	0.09178	17.11	0.722136
OXSM	No	0.92758	24.7	24.69	0.01157	0.1261	0.09175	26.65	0.722136
RAB23	No	0.928435	26.03	26.06	-0.02593	0.286	0.09067	26.49	0.722136
SRGAP3	No	0.929856	25.11	25.13	-0.01917	0.2157	0.08885	26.87	0.722292
HRAS	No	0.929907	28.71	28.69	0.01349	0.1518	0.0889	23.66	0.722292
NAMPT	No	0.930194	25.57	25.6	-0.03108	0.3514	0.08843	26.62	0.722292
TFG	No	0.932592	29.44	29.43	0.008421	0.0986	0.08541	26.07	0.723748
FAHD1	No	0.935273	28.79	28.78	0.01341	0.1635	0.08203	25	0.725424
ATP6V1G2	No	0.937263	30.47	30.48	-0.008716	0.1096	0.07949	25.55	0.726562
C1QB	No	0.940121	24.75	24.77	-0.02051	0.2704	0.07583	26.71	0.727778
TXN	No	0.940404	31.58	31.58	-0.009081	0.1197	0.07587	17.02	0.727778
CHMP1B	No	0.940365	25.25	25.24	0.01119	0.1482	0.07553	26.4	0.727778
EIF2S1	No	0.941066	28.56	28.56	0.006586	0.08825	0.07462	26.95	0.727885
GPC1	No	0.942246	26.21	26.2	0.009762	0.1333	0.07322	23.71	0.728393
ARPP19	No	0.943102	27.9	27.91	-0.006784	0.09413	0.07207	25.72	0.728566
DST	No	0.943519	27.54	27.52	0.02215	0.3096	0.07156	25.18	0.728566
ATP6V1B2	No	0.947117	31.46	31.45	0.006734	0.1005	0.06698	25.85	0.73069
NUDT16	No	0.947322	26.34	26.35	-0.01409	0.2111	0.06671	25.92	0.73069
NT5DC1	No	0.947896	27.12	27.11	0.006835	0.1036	0.066	25.35	0.730726
LARP1	No	0.949141	25.97	25.98	-0.01304	0.2025	0.0644	26.12	0.731281
HTRA2	No	0.950347	26.53	26.51	0.0153	0.2431	0.06295	23.26	0.731451
HSBP1	No	0.950848	27.06	27.05	0.007043	0.1132	0.06224	26.1	0.731451
ATP6V1E1	No	0.950942	31.16	31.16	0.006724	0.1083	0.06212	26.17	0.731451
CIRBP	No	0.951509	27.3	27.29	0.01865	0.3035	0.06146	23.59	0.731483
OXSR1	No	0.953223	24.5	24.51	-0.01176	0.1984	0.05925	25.15	0.73199
NLGN2	No	0.952906	26.78	26.77	0.008437	0.1415	0.05961	27	0.73199
CAB39L	No	0.953823	28.22	28.23	-0.006898	0.118	0.05846	26.34	0.732046
DPYSL5	No	0.955623	31.97	31.98	-0.005231	0.09306	0.05621	24.88	0.733022
DPYSL2	No	0.957851	36.36	36.36	0.002985	0.05596	0.05334	27	0.734326
STIM1	No	0.959012	24.84	24.83	0.01023	0.1972	0.05188	26.78	0.73481
CPSF7	No	0.960186	25	25.01	-0.01102	0.2187	0.05039	26.9	0.735305
THY1	No	0.962245	28.47	28.46	0.01402	0.2932	0.0478	25.48	0.736476
NOL3	No	0.963822	26.46	26.47	-0.00869	0.1897	0.04581	25.11	0.737021
PSMB3	No	0.96402	28.36	28.35	0.005385	0.1183	0.04553	26.88	0.737021
ATG7	No	0.965703	28.71	28.71	0.003279	0.07556	0.0434	26.96	0.737497
SUMO1	No	0.965536	25.94	25.94	-0.004507	0.1033	0.04361	27	0.737497
CRPPA	No	0.968592	23.92	23.92	0.005751	0.1446	0.03976	25.62	0.738228
CLTB	No	0.967755	27.95	27.96	-0.008272	0.2027	0.0408	26.87	0.738228
PPP3CC	No	0.968786	28.06	28.04	0.01744	0.441	0.03955	23.44	0.738228
CADM3	No	0.9674	26.29	26.29	0.008794	0.2131	0.04126	26.33	0.738228
SPTBN1	No	0.969886	34.99	35	-0.005022	0.1318	0.0381	26.96	0.738549
SEPTIN8	No	0.97027	30.58	30.57	0.003039	0.08078	0.03762	26.6	0.738549
BABAM2	No	0.971178	25.4	25.41	-0.008101	0.2216	0.03655	21.48	0.738835
NRXN3	No	0.972635	27.39	27.38	0.01337	0.3838	0.03484	16.07	0.739538
HSPA8	No	0.976009	35.1	35.1	-0.002003	0.06589	0.03041	22.69	0.741434
PCBD1	No	0.976196	27.83	27.83	0.004655	0.1543	0.03018	22.25	0.741434
CARHSP1	No	0.977386	28.51	28.51	-0.003485	0.1217	0.02863	25	0.741932
CAMK2G	No	0.980883	24.61	24.62	-0.01046	0.4325	0.02419	26.93	0.74418
RPSA	No	0.990589	25.95	25.95	-0.006309	0.5299	0.0119	26.95	0.750724
MYL6	No	0.990486	27.66	27.66	0.001175	0.09763	0.01204	26.73	0.750724
SHTN1	No	0.9918	26.74	26.73	0.004577	0.44	0.0104	20.65	0.75108
TAGLN	No	0.992141	29.97	29.97	0.002325	0.2338	0.009944	26.49	0.75108
ABCE1	No	0.99573	26.05	26.05	0.000677	0.1253	0.005402	26.67	0.752977
PACSIN2	No	0.995694	28.53	28.53	0.0003478	0.06382	0.00545	25.57	0.752977
VAT1L	No	0.997539	30.79	30.79	-0.0004342	0.1393	0.003117	23.61	0.753935
GNG2	No	0.999248	27.25	27.25	0.0002148	0.2257	0.0009516	26.67	0.753995
SRCIN1	No	0.998735	25.62	25.62	0.0003494	0.2184	0.0016	26.43	0.753995
RBM8A	No	0.998179	24.41	24.41	0.0004433	0.1924	0.002304	25.97	0.753995

## Sheet: HPNCIvsAD
	Discovery	P value	Mean of HPNCI	Mean of AD	Difference	SE of difference	t ratio	df	q value
VGF	Yes	<0.000001	27.93	25.97	1.967	0.2525	7.791	17.37	0.000469
PGAM2	Yes	<0.000001	26.75	28.38	-1.631	0.2471	6.601	26.27	0.000469
RENBP	Yes	2e-06	24.17	25.15	-0.9741	0.1616	6.027	25.71	0.001485
PLCB1	Yes	5e-06	31.87	31.37	0.4994	0.08789	5.683	27	0.002272
GFAP	Yes	9e-06	35.8	36.91	-1.111	0.1958	5.678	22.59	0.002913
PAK1	Yes	8e-06	31.78	31.28	0.5018	0.08628	5.815	21.55	0.002913
GPD1	Yes	1.6e-05	27.67	28.41	-0.7392	0.1364	5.419	23.39	0.003645
BDH2	Yes	1.5e-05	28.37	29.14	-0.7694	0.1453	5.295	25.97	0.003645
DBI	Yes	3.9e-05	31.65	32.33	-0.6797	0.1305	5.21	20.62	0.007183
ADD3	Yes	3.5e-05	29.98	30.55	-0.5673	0.111	5.112	23.06	0.007183
S100A6	Yes	5.9e-05	29.45	30.15	-0.702	0.1477	4.754	26.99	0.009948
HNMT	Yes	7.2e-05	26.59	27.23	-0.6466	0.134	4.827	22.98	0.010256
PTGR1	Yes	7.1e-05	29.64	30.1	-0.4588	0.09795	4.684	27	0.010256
DNPEP	Yes	0.0001	26.54	27.02	-0.4771	0.104	4.586	26.08	0.013208
VIM	Yes	0.000115	33.31	34.13	-0.813	0.1797	4.524	26.39	0.014159
PPP1R14C	Yes	0.000145	23.74	23.24	0.5046	0.1142	4.42	26.96	0.016808
MT1E	Yes	0.000175	23.88	24.57	-0.6876	0.158	4.352	26.9	0.017176
HSPA2	Yes	0.000159	29.89	30.69	-0.798	0.1806	4.419	25.76	0.017176
CAP1	Yes	0.000176	30.93	31.21	-0.2824	0.06283	4.495	22.24	0.017176
COTL1	Yes	0.000213	30.03	30.5	-0.4695	0.1096	4.284	26.63	0.018821
PLXNA1	Yes	0.000213	27.37	26.49	0.8806	0.2059	4.276	26.96	0.018821
CAPS	Yes	0.000252	25.43	27.08	-1.646	0.3907	4.214	26.95	0.021207
MSN	Yes	0.000277	31.4	31.92	-0.5143	0.1213	4.241	24.45	0.022324
SYNM	Yes	0.000301	24.08	25.47	-1.392	0.3286	4.234	23.54	0.022819
DDAH2	Yes	0.000345	28.48	28.98	-0.4996	0.1218	4.1	26.74	0.022819
SEPTIN2	Yes	0.000333	31.4	31.92	-0.5181	0.1177	4.402	18.27	0.022819
VAT1	Yes	0.000317	27.91	28.6	-0.6898	0.1672	4.126	26.98	0.022819
LIN7C	Yes	0.00034	23.09	23.81	-0.7285	0.1774	4.106	26.7	0.022819
CD44	Yes	0.000357	24.72	25.79	-1.071	0.2621	4.088	26.66	0.02283
GPT	Yes	0.00044	25.62	26.58	-0.9609	0.237	4.055	24.63	0.024007
PLIN4	Yes	0.000406	24.18	25.16	-0.9846	0.2429	4.053	26.04	0.024007
TPPP3	Yes	0.000431	30.5	31.1	-0.5961	0.1486	4.011	26.96	0.024007
C12orf10	Yes	0.000409	25.3	25.93	-0.6329	0.157	4.03	26.99	0.024007
SBDS	Yes	0.00044	27.74	28.14	-0.4046	0.09562	4.231	19.26	0.024007
AHNAK	Yes	0.000569	31.79	32.42	-0.6273	0.156	4.02	22.14	0.030124
SEPTIN5	Yes	0.000607	31.53	31.13	0.4001	0.101	3.962	23.27	0.031278
HSPB8	Yes	0.000625	24.57	25.67	-1.1	0.2841	3.873	26.8	0.031321
EEA1	Yes	0.000677	30.55	30.34	0.2085	0.0533	3.912	23.53	0.032932
KATNAL2	Yes	0.000693	26.2	26.74	-0.5431	0.1418	3.83	26.99	0.032932
BAG3	Yes	0.000746	28.06	28.7	-0.6413	0.1625	3.946	20.88	0.033235
ACADVL	Yes	0.000737	28.33	28.97	-0.6448	0.1683	3.832	25.64	0.033235
ACTR3B	Yes	0.000753	28.56	28.21	0.3502	0.09076	3.858	24.03	0.033235
S100A16	Yes	0.000773	26.2	26.66	-0.4507	0.1186	3.8	26.31	0.033339
PADI2	Yes	0.000805	27.78	28.65	-0.8751	0.2258	3.876	22.19	0.033906
PAICS	Yes	0.000862	29.53	29.93	-0.391	0.1018	3.84	22.5	0.035512
PRPSAP2	Yes	0.000954	28.29	28.72	-0.4327	0.1151	3.759	24.27	0.035688
CLSTN1	Yes	0.000979	28.72	28.28	0.4372	0.1176	3.716	25.93	0.035688
MAP2	Yes	0.000997	34.04	33.58	0.4554	0.1198	3.801	21.71	0.035688
VCAN	Yes	0.00101	30.1	30.83	-0.7269	0.1904	3.817	20.94	0.035688
TNC	Yes	0.00102	24.63	26.92	-2.288	0.62	3.69	26.5	0.035688
CRMP1	Yes	0.000973	33.25	32.96	0.2964	0.07993	3.709	26.49	0.035688
PRPSAP1	Yes	0.001005	26.39	26.7	-0.305	0.08192	3.723	25.02	0.035688
NDRG4	Yes	0.000917	26.79	27.24	-0.4503	0.1173	3.838	21.64	0.035688
S100A11	Yes	0.001067	26.78	27.45	-0.6681	0.1793	3.725	23.74	0.036336
CAPG	Yes	0.001078	28.34	28.98	-0.6422	0.1753	3.664	26.81	0.036336
SERPINE2	Yes	0.001158	25.73	24.76	0.9674	0.2663	3.633	27	0.037676
CAPN2	Yes	0.001146	28.67	29.09	-0.4199	0.1154	3.637	27	0.037676
OXCT1	Yes	0.001218	31.35	30.84	0.5125	0.1417	3.617	26.79	0.038293
CDC37	Yes	0.001206	29.95	29.72	0.2262	0.06168	3.667	24.16	0.038293
PSMA7	Yes	0.001274	29.23	29.59	-0.3593	0.09943	3.613	25.96	0.038982
PGM3	Yes	0.001282	28.15	28.5	-0.3539	0.09848	3.594	27	0.038982
SUMO2	Yes	0.00133	28.83	29.16	-0.3322	0.09231	3.599	25.79	0.039783
IGHG2	Yes	0.001429	26.2	27.43	-1.233	0.3466	3.556	26.72	0.040201
CNP	Yes	0.001442	28.03	28.89	-0.8567	0.2386	3.591	24.41	0.040201
GSK3A	Yes	0.001392	28.35	27.85	0.5018	0.14	3.584	25.58	0.040201
DYNC1I2	Yes	0.001432	27.03	27.35	-0.3245	0.09117	3.559	26.47	0.040201
TJP2	Yes	0.001453	23.92	25.13	-1.21	0.3411	3.547	26.88	0.040201
CAPNS1	Yes	0.001575	29.48	29.81	-0.3292	0.09345	3.523	26.39	0.041347
LASP1	Yes	0.001531	30.32	29.99	0.3228	0.091	3.547	25.57	0.041347
QPRT	Yes	0.001583	27.34	27.96	-0.6235	0.1749	3.566	23.75	0.041347
SEPTIN10	Yes	0.00154	24.97	25.83	-0.862	0.2358	3.656	20.29	0.041347
ENO1	Yes	0.001809	34.68	34.96	-0.2816	0.08043	3.501	24.35	0.045534
EZR	Yes	0.001842	30.79	31.2	-0.4011	0.1143	3.509	23.54	0.045534
PRDX6	Yes	0.001771	33.73	34.23	-0.5006	0.1428	3.506	24.56	0.045534
RAB21	Yes	0.001828	26.61	27.19	-0.5849	0.168	3.482	25.23	0.045534
PSMB4	Yes	0.002028	27.71	28.11	-0.3951	0.1131	3.494	22.25	0.048845
PACS2	Yes	0.002004	23.82	24.35	-0.5292	0.1482	3.572	19.23	0.048845
PALM	Yes	0.00207	26.28	25.51	0.7749	0.2272	3.41	26.79	0.049204
GM2A	Yes	0.002118	26.02	26.52	-0.5007	0.143	3.502	21.04	0.049707
S100A4	No	0.002186	24.78	25.48	-0.7003	0.2056	3.407	25.53	0.050666
CPLX1	No	0.002298	28.78	28.41	0.3694	0.1096	3.371	26.68	0.052607
PRDX1	No	0.00236	33.73	34.12	-0.3906	0.1153	3.389	24.67	0.053367
NIPSNAP1	No	0.002498	29.75	29.17	0.5809	0.174	3.338	26.62	0.055817
PLIN3	No	0.002536	28.05	28.57	-0.5208	0.1549	3.362	24.54	0.05599
SCG2	No	0.002628	27.93	27.36	0.5664	0.1709	3.314	27	0.057339
TST	No	0.002691	28.31	28.62	-0.3086	0.09327	3.309	26.61	0.05802
RDX	No	0.002731	29.14	29.58	-0.4335	0.1309	3.313	25.89	0.058207
TAGLN3	No	0.002774	32.46	32.14	0.3219	0.09771	3.295	26.82	0.058443
BPNT1	No	0.002921	27.68	27.95	-0.2656	0.08041	3.303	24.63	0.060192
MGLL	No	0.002894	27.85	27.19	0.6572	0.1925	3.415	19.07	0.060192
PSME1	No	0.002964	28.46	28.75	-0.2869	0.08781	3.267	26.91	0.0604
CALB2	No	0.003128	30.33	30.7	-0.3757	0.1156	3.249	26.6	0.061779
SORD	No	0.003145	28.5	28.94	-0.4396	0.1355	3.244	26.86	0.061779
ASAH1	No	0.003144	29.55	29.92	-0.3697	0.1139	3.246	26.75	0.061779
WBP2	No	0.003197	27.46	27.06	0.3988	0.1225	3.256	25.42	0.061779
TMOD2	No	0.003198	30.08	30.43	-0.3569	0.108	3.305	22.17	0.061779
ALDH9A1	No	0.003385	30.81	31.22	-0.4087	0.1268	3.223	26.16	0.064711
PNP	No	0.003572	28.99	29.47	-0.4848	0.1514	3.201	26.19	0.067595
PRPS1	No	0.003801	28.81	29.14	-0.3233	0.102	3.169	26.81	0.070685
MOB1B	No	0.003812	25.63	26.12	-0.4846	0.1518	3.192	24.84	0.070685
UROD	No	0.003893	27.02	27.42	-0.3918	0.1225	3.199	23.68	0.070774
OXR1	No	0.003885	32	31.77	0.2337	0.07207	3.243	21.04	0.070774
RPH3A	No	0.004107	27.87	27.02	0.8512	0.2674	3.183	23.23	0.073221
HEBP2	No	0.00409	27.4	27.99	-0.5915	0.188	3.146	26.28	0.073221
LRP1	No	0.004171	25.23	25.96	-0.7236	0.2303	3.142	25.87	0.073666
CTBP1	No	0.004266	30.35	30.06	0.2894	0.09253	3.127	26.38	0.074628
HSPB6	No	0.004649	24.95	25.88	-0.9278	0.2917	3.18	20.27	0.077385
PMP2	No	0.004554	27.23	28.25	-1.013	0.3238	3.129	24.01	0.077385
L1CAM	No	0.004558	27.9	28.8	-0.8941	0.2873	3.112	25.32	0.077385
GYG1	No	0.004674	27.85	28.26	-0.4073	0.132	3.085	26.92	0.077385
DMXL2	No	0.004655	27.14	26.03	1.114	0.3585	3.108	25.01	0.077385
KIAA1107	No	0.004565	27.75	27.48	0.2654	0.08574	3.095	26.84	0.077385
NFS1	No	0.004775	26.73	25.26	1.463	0.4698	3.114	23.67	0.07835
CSRP1	No	0.004883	31.68	31.98	-0.3024	0.09841	3.073	26.32	0.079426
PGM1	No	0.005108	31.62	31.96	-0.3332	0.1093	3.049	26.88	0.082176
CABP1	No	0.005141	25.35	24.59	0.7568	0.2416	3.132	20.48	0.082176
PSMB2	No	0.005536	27.88	28.15	-0.2718	0.09014	3.015	26.97	0.087732
ALAD	No	0.005761	30.21	30.7	-0.4829	0.1597	3.024	24.59	0.089954
PSMA3	No	0.005773	28.46	28.78	-0.3225	0.1069	3.016	25.27	0.089954
GGPS1	No	0.00601	23.93	24.45	-0.5228	0.1753	2.982	26.93	0.091082
CAPN1	No	0.006051	29.62	29.87	-0.2528	0.08487	2.979	26.99	0.091082
TPM1	No	0.006188	29.88	30.57	-0.691	0.2307	2.995	24.51	0.091082
ADH5	No	0.006079	31.41	31.69	-0.2874	0.09652	2.978	26.87	0.091082
PAK2	No	0.005959	28.35	28.56	-0.209	0.06817	3.065	20.62	0.091082
CRTAC1	No	0.006164	25.16	25.64	-0.4843	0.1621	2.988	25.36	0.091082
CUTC	No	0.006189	24	25.05	-1.051	0.3541	2.97	26.99	0.091082
GBP1	No	0.00638	25.2	26.04	-0.8395	0.2838	2.958	26.94	0.091705
NEO1	No	0.006343	27.01	27.42	-0.4151	0.139	2.986	24.45	0.091705
GLTP	No	0.006301	28.68	29.31	-0.6298	0.2113	2.981	25.13	0.091705
FGF1	No	0.006487	25.93	26.51	-0.5791	0.1963	2.951	26.96	0.092478
NEFM	No	0.00656	32.54	33.25	-0.7161	0.2431	2.946	26.93	0.092478
C4B	No	0.006607	29.53	30.39	-0.8666	0.2845	3.045	19.17	0.092478
PMPCA	No	0.006633	26.59	25.96	0.6284	0.2075	3.029	20	0.092478
CST3	No	0.006859	28.69	28.25	0.4478	0.153	2.928	26.94	0.094215
ASPA	No	0.006855	27.37	28.03	-0.6604	0.2245	2.942	25.48	0.094215
AIF1	No	0.006916	24.05	24.63	-0.5788	0.1974	2.932	26.14	0.094299
ADIRF	No	0.007078	30.03	30.72	-0.6959	0.2379	2.925	25.85	0.095069
DAZAP1	No	0.007126	26.99	26.4	0.5929	0.2	2.965	22.12	0.095069
GMPR2	No	0.007047	27.14	27.42	-0.2837	0.0973	2.916	27	0.095069
PSMB5	No	0.007226	28.17	28.46	-0.2923	0.1003	2.913	26.2	0.095713
PLCD1	No	0.007283	29.8	30.32	-0.5144	0.1772	2.903	26.94	0.095775
SULT4A1	No	0.00751	28.63	28.27	0.3552	0.12	2.959	20.91	0.098067
NCAN	No	0.007645	30.47	30.18	0.2888	0.09979	2.894	25.76	0.099136
CRYL1	No	0.007703	29.76	30.08	-0.3231	0.1122	2.88	27	0.099188
TPPP	No	0.007898	33.28	32.92	0.3555	0.1221	2.911	22.87	0.099753
GSN	No	0.007918	31.22	31.84	-0.6227	0.2169	2.871	26.71	0.099753
PBLD	No	0.007962	25.01	25.85	-0.8406	0.2919	2.88	25.47	0.099753
MTAP	No	0.007947	28.88	29.22	-0.3482	0.1213	2.871	26.53	0.099753
CASTOR2	No	0.00822	27.83	27.37	0.4687	0.1639	2.86	26.11	0.102292
VCL	No	0.008324	29.99	30.2	-0.2088	0.07323	2.851	26.56	0.10232
NPEPL1	No	0.008332	25.93	26.57	-0.6337	0.2223	2.851	26.51	0.10232
H1-4	No	0.008436	26.42	26.92	-0.497	0.1747	2.845	26.67	0.102912
LZIC	No	0.00858	27.01	27.32	-0.3187	0.1124	2.836	26.89	0.103987
SHROOM2	No	0.008804	24.95	24.36	0.5925	0.2087	2.839	25.29	0.106003
NEFH	No	0.008968	28.46	29.38	-0.9196	0.3265	2.817	26.97	0.107286
NDRG1	No	0.009081	27.78	28.23	-0.4413	0.1567	2.816	26.34	0.10794
PSMA4	No	0.009178	29.25	29.52	-0.2735	0.09746	2.807	26.99	0.108197
ADPRS	No	0.009219	27.84	28.2	-0.3593	0.1245	2.886	19.72	0.108197
PPP1CA	No	0.009321	29.87	29.61	0.2635	0.09372	2.812	25.59	0.108705
MVD	No	0.009403	27.1	26.18	0.9172	0.3215	2.853	21.46	0.108973
KBTBD11	No	0.009531	29.67	29.87	-0.1965	0.06875	2.858	20.62	0.109767
BBOX1	No	0.009808	26.53	27.13	-0.5996	0.2125	2.822	22.46	0.110836
ADSL	No	0.009862	26.8	27.3	-0.4934	0.1767	2.793	25.05	0.110836
MAT2A	No	0.009744	29.45	29.63	-0.1789	0.06395	2.797	25.13	0.110836
PPP1R21	No	0.009771	27.19	25.61	1.583	0.5622	2.816	23.09	0.110836
ISCU	No	0.01005	27.25	26.92	0.338	0.1219	2.773	26.46	0.112262
TWF1	No	0.010202	26.39	26.76	-0.3779	0.1349	2.8	22.87	0.113278
RAC1	No	0.01043	30.65	30.25	0.4047	0.1451	2.789	22.98	0.114803
LHPP	No	0.010463	29.45	29.91	-0.4553	0.1654	2.753	26.77	0.114803
NECAB1	No	0.010654	27.74	27.02	0.7288	0.2654	2.746	26.77	0.116209
G6PD	No	0.011566	29.8	30.04	-0.2399	0.08784	2.731	24.3	0.122695
PEBP1	No	0.011644	34.96	35.22	-0.2593	0.09202	2.818	17.43	0.122695
PRDX2	No	0.011404	33.24	33.51	-0.2729	0.09911	2.754	22.64	0.122695
CCT8	No	0.011678	30.31	30.62	-0.3158	0.116	2.723	24.74	0.122695
ADK	No	0.011507	27.13	27.36	-0.2334	0.08552	2.729	24.85	0.122695
UBE2I	No	0.011356	26.77	27.07	-0.3009	0.1078	2.79	19.84	0.122695
PPM1H	No	0.011712	29.69	29.47	0.2178	0.08049	2.706	26.68	0.122695
PAK3	No	0.012136	28.83	28.59	0.2434	0.09043	2.691	26.7	0.124331
AMT	No	0.012113	21.45	21.79	-0.3422	0.127	2.694	26.42	0.124331
HDGF	No	0.012067	29.01	29.29	-0.2829	0.104	2.721	23.48	0.124331
PSMA6	No	0.012136	29.04	29.28	-0.2437	0.09061	2.689	26.94	0.124331
PSMA1	No	0.012221	28.97	29.23	-0.2565	0.09548	2.686	26.95	0.124512
TXN2	No	0.012599	27.69	27.19	0.4997	0.1868	2.675	26.72	0.127663
QDPR	No	0.01285	32.76	33.18	-0.4247	0.159	2.671	26.05	0.128499
FLNA	No	0.013028	30.74	31.11	-0.3723	0.1396	2.667	25.85	0.128499
SEPTIN6	No	0.012953	29.99	29.67	0.3234	0.1209	2.674	25.26	0.128499
CROCC	No	0.013025	27.08	27.49	-0.4113	0.1547	2.659	26.89	0.128499
GATD1	No	0.012759	26.4	25.72	0.6828	0.254	2.688	24.4	0.128499
DMTN	No	0.013274	29.08	28.82	0.2596	0.09693	2.678	23.59	0.128629
ARHGEF2	No	0.013319	24.11	23.62	0.489	0.1846	2.649	27	0.128629
CYRIB	No	0.013121	31.38	31.15	0.2283	0.08529	2.677	24.2	0.128629
WASF3	No	0.013209	27.05	26.83	0.219	0.08256	2.653	27	0.128629
CSRP2	No	0.013405	24.92	25.32	-0.4	0.15	2.667	24.28	0.128796
SYNPO	No	0.013513	28.95	28.48	0.4662	0.1745	2.672	23.4	0.129156
AKAP5	No	0.013712	25.89	25.42	0.4645	0.1748	2.658	24.25	0.130388
CCT5	No	0.013837	29.85	30.13	-0.2836	0.1067	2.657	23.81	0.130907
BCAS1	No	0.0142	26.25	27.13	-0.8727	0.3329	2.622	26.99	0.13173
EIF4E	No	0.014376	26.99	26.81	0.1748	0.06647	2.629	25.2	0.13173
IDH2	No	0.01415	32.13	31.31	0.8152	0.3081	2.646	24.01	0.13173
IST1	No	0.014421	26.61	27.06	-0.4493	0.1675	2.681	19.82	0.13173
EIF6	No	0.014363	26.12	26.41	-0.2878	0.1081	2.663	21.51	0.13173
FABP5	No	0.014315	30.67	31.18	-0.5062	0.1918	2.639	24.18	0.13173
MAP7	No	0.014141	23.91	24.31	-0.3959	0.1467	2.698	19.25	0.13173
SCG3	No	0.014748	27.49	26.96	0.5384	0.2055	2.62	24.94	0.133399
PHF24	No	0.014686	27.03	25.57	1.464	0.5404	2.709	17.4	0.133399
ARPC1B	No	0.014959	24.69	25.07	-0.3756	0.1431	2.624	23.65	0.134612
DYNC1LI2	No	0.015027	28.34	28.58	-0.2405	0.09216	2.609	25.29	0.134612
PHYHIPL	No	0.015271	30.19	29.11	1.084	0.4133	2.621	22.96	0.136135
TALDO1	No	0.015347	31.02	31.36	-0.3334	0.1277	2.611	23.93	0.136159
CTSH	No	0.015469	25.21	25.92	-0.7074	0.2694	2.625	21.94	0.136594
TACC1	No	0.015841	25.15	24.82	0.33	0.128	2.577	26.61	0.138311
HSPB1	No	0.016037	27.43	28.01	-0.5781	0.2248	2.571	26.71	0.138311
GAA	No	0.015906	27.65	28.06	-0.4095	0.1583	2.586	25.02	0.138311
SELENBP1	No	0.015808	31.3	31.66	-0.3591	0.1388	2.586	25.38	0.138311
DAG1	No	0.016001	26.59	26.99	-0.4024	0.1538	2.616	21.42	0.138311
CRIP2	No	0.016262	30.68	30.14	0.5303	0.2067	2.566	26.57	0.139603
TMEM132A	No	0.016835	24.09	24.45	-0.3669	0.1438	2.551	26.61	0.143857
HEPACAM	No	0.017114	26.58	27.56	-0.9855	0.3832	2.572	22.84	0.14557
LGALSL	No	0.017314	29.5	29.3	0.2063	0.08124	2.539	26.53	0.1466
RHOC	No	0.01751	29.19	28.67	0.52	0.2054	2.532	26.86	0.147589
TPM3	No	0.017621	31.31	31.66	-0.3542	0.1389	2.55	23.85	0.14785
DCXR	No	0.017988	28.59	28.85	-0.2589	0.1018	2.542	23.65	0.150245
EPN1	No	0.018134	30.6	30.12	0.479	0.1903	2.518	26.69	0.150792
AGRN	No	0.018378	25.03	25.72	-0.6823	0.2706	2.521	25.18	0.150793
GSTT1	No	0.018296	27.02	28.63	-1.608	0.6232	2.581	19.04	0.150793
ALDH7A1	No	0.0183	32.07	32.39	-0.3216	0.128	2.514	26.68	0.150793
TTR	No	0.018949	27.07	27.56	-0.4896	0.1943	2.519	23.62	0.15344
TUBB3	No	0.018812	33.48	32.4	1.074	0.4296	2.5	26.98	0.15344
WASF1	No	0.018943	29	28.77	0.2279	0.08886	2.565	19.01	0.15344
OMG	No	0.01916	27.23	27.65	-0.4186	0.1673	2.501	25.41	0.153806
NT5C	No	0.019128	27.34	27.75	-0.408	0.16	2.55	19.92	0.153806
GNG7	No	0.019281	25.48	25.07	0.4071	0.1635	2.49	26.73	0.154104
CNK3/IPCEF1	No	0.019464	26.89	26.54	0.3486	0.1402	2.487	26.62	0.154905
CLU	No	0.019553	29.44	29.77	-0.3298	0.1327	2.487	26.34	0.154945
DLG3	No	0.020004	28.23	28	0.2293	0.09268	2.474	26.82	0.157843
PDLIM5	No	0.020278	26.45	26.9	-0.4544	0.1841	2.468	26.73	0.159332
TUBA1B	No	0.020796	31.82	30.73	1.092	0.4447	2.456	26.87	0.160676
EIF4EBP2	No	0.020554	23.46	23.13	0.3291	0.1336	2.464	26.34	0.160676
ALCAM	No	0.020784	24.72	25.68	-0.965	0.3927	2.457	26.71	0.160676
ATCAY	No	0.020671	27.64	27.09	0.5489	0.2233	2.458	26.94	0.160676
PIR	No	0.021363	26.41	27.02	-0.6027	0.2466	2.444	26.96	0.162701
SYNJ1	No	0.021328	32.41	31.89	0.5146	0.2105	2.444	26.97	0.162701
IDH3B	No	0.021409	30.07	29.56	0.5066	0.2019	2.509	18.84	0.162701
IGHA2	No	0.021279	26.84	28.01	-1.164	0.4756	2.447	26.62	0.162701
ECI1	No	0.021562	25.97	26.44	-0.4738	0.1919	2.469	22.62	0.163191
TRAP1	No	0.02177	27.48	26.21	1.273	0.514	2.476	21.26	0.164098
PSMD9	No	0.022137	25.42	25.85	-0.4222	0.1739	2.428	26.9	0.164353
RAB4B	No	0.022123	28.25	28.65	-0.3965	0.1599	2.479	20.2	0.164353
CRYM	No	0.022158	33	32.7	0.2999	0.1236	2.427	27	0.164353
CYB5R2	No	0.021898	26.42	27.1	-0.6747	0.2767	2.438	26.03	0.164353
METAP2	No	0.022324	25.95	26.32	-0.3696	0.152	2.431	25.75	0.16492
RAB7A	No	0.022509	30.5	30.75	-0.2491	0.1023	2.434	24.7	0.165515
LRRC57	No	0.022583	26.43	26.02	0.4137	0.171	2.419	26.97	0.165515
IMPA1	No	0.022739	31.18	31.46	-0.2722	0.1085	2.509	16.71	0.166007
S100A13	No	0.022939	29.82	30.2	-0.3793	0.1572	2.412	26.92	0.166808
IRGQ	No	0.023104	28.02	27.64	0.3739	0.155	2.412	26.4	0.167354
PACSIN1	No	0.023299	33.41	33.18	0.2293	0.09497	2.414	25.42	0.168109
ESD	No	0.023698	31.75	32.05	-0.3022	0.1258	2.402	26.21	0.169204
H2AX	No	0.023793	25.08	25.97	-0.8854	0.3649	2.426	22.27	0.169204
ACTN2	No	0.02392	27.71	27.07	0.6416	0.268	2.394	26.86	0.169204
NPC2	No	0.023755	24.16	24.58	-0.4253	0.1761	2.416	23.78	0.169204
NCOA7	No	0.023995	27.37	26.28	1.094	0.4556	2.4	25.48	0.169204
SYNGAP1	No	0.023999	26.1	25.08	1.013	0.4229	2.395	26.39	0.169204
PLXNB1	No	0.024469	26.63	27.68	-1.041	0.4349	2.393	25.25	0.171866
PSMB1	No	0.024745	29.4	29.66	-0.2565	0.1079	2.378	27	0.172502
ACOT9	No	0.024685	27.95	27.61	0.3476	0.146	2.381	26.59	0.172502
CPPED1	No	0.024861	28.56	28.9	-0.3349	0.1376	2.434	19.23	0.172662
GNB1	No	0.025024	30.85	30.52	0.3284	0.1366	2.404	22.13	0.173139
ENO2	No	0.02536	33.62	33.96	-0.3416	0.1439	2.374	25.73	0.174811
DPYSL4	No	0.025866	30.74	30.54	0.1997	0.08461	2.36	26.68	0.176332
AMPD2	No	0.025731	27.89	28.14	-0.2499	0.104	2.403	20.72	0.176332
IGSF8	No	0.025772	26.45	27.04	-0.5904	0.2496	2.365	25.93	0.176332
CCDC25	No	0.026031	24.64	24.12	0.5194	0.2168	2.396	20.85	0.17681
PRRT1	No	0.02628	25.1	24.58	0.5233	0.2154	2.429	17.31	0.177851
GRHPR	No	0.026382	31.05	31.31	-0.2602	0.1095	2.375	22.68	0.177893
ENAH	No	0.026515	27.02	27.29	-0.2627	0.1118	2.35	26.34	0.17814
TPT1	No	0.026941	30.39	30.08	0.3087	0.1318	2.341	26.67	0.178709
FBXL16	No	0.026892	27.45	26.88	0.5713	0.2441	2.341	26.94	0.178709
FBXL18	No	0.026985	27.87	27.38	0.4884	0.2087	2.34	26.78	0.178709
MAP1LC3A	No	0.026956	29.44	29.06	0.3726	0.1591	2.342	26.52	0.178709
C9orf64	No	0.027119	26.18	26.43	-0.2489	0.106	2.348	24.84	0.178954
CSNK2B	No	0.027347	27.59	27.08	0.5171	0.221	2.339	25.74	0.179824
AKR7A2	No	0.027746	29.99	30.19	-0.2074	0.08784	2.361	21.51	0.181334
SH3GLB2	No	0.027773	29.81	29.23	0.5796	0.249	2.328	26.63	0.181334
TIMM8A	No	0.027986	27.19	26.88	0.3159	0.1357	2.328	25.89	0.18145
NIPSNAP2	No	0.02789	28.7	28.37	0.3256	0.1395	2.335	25	0.18145
GLO1	No	0.028165	30.98	31.15	-0.1781	0.07616	2.338	23.64	0.181976
RRBP1	No	0.028319	26.41	26.98	-0.5747	0.2441	2.355	21.04	0.18233
NCALD	No	0.028726	27.35	26.75	0.6071	0.2624	2.313	26.45	0.184311
NPTXR	No	0.029214	26.45	26.05	0.3966	0.1706	2.325	23.09	0.186157
MBP	No	0.029213	31.18	32.3	-1.117	0.4789	2.332	22.03	0.186157
IDH3A	No	0.029566	30.83	30.39	0.4369	0.1848	2.365	17.86	0.187757
TXNL1	No	0.030254	29.54	29.72	-0.1882	0.08203	2.294	25.66	0.190128
ATP1A3	No	0.03035	28.03	27.36	0.6719	0.2939	2.286	26.95	0.190128
AHCY	No	0.030191	30.84	31.11	-0.2684	0.117	2.295	25.57	0.190128
GAD2	No	0.030113	27.44	26.44	0.9997	0.4358	2.294	26.06	0.190128
CDC42	No	0.03075	28.65	28.39	0.2618	0.1128	2.32	20.47	0.191339
TMA7	No	0.030748	25.96	26.32	-0.3577	0.1562	2.29	24.92	0.191339
ATP1B1	No	0.031225	25.94	24.98	0.9552	0.4117	2.32	19.64	0.193647
CDH2	No	0.031329	25.91	26.56	-0.6501	0.2824	2.302	21.73	0.193647
CHMP2A	No	0.031451	25.36	25.81	-0.455	0.2001	2.273	26.17	0.193751
TPD52L2	No	0.032031	28.5	28.85	-0.3459	0.153	2.261	26.99	0.196674
TJP1	No	0.032439	25.57	26.23	-0.6566	0.283	2.32	17.78	0.198518
PICALM	No	0.033041	27.69	27.88	-0.1899	0.08384	2.266	23.38	0.20154
TPR	No	0.033261	28.07	28.29	-0.2136	0.09502	2.247	26.17	0.201848
ATXN2L	No	0.033418	26.31	25.93	0.3773	0.1673	2.256	24.17	0.201848
EVL	No	0.033367	26.39	26.08	0.3115	0.1389	2.242	26.94	0.201848
SEMA7A	No	0.033669	24.68	25.27	-0.5883	0.2562	2.296	18.32	0.202704
PMPCB	No	0.034053	25.88	25.21	0.6765	0.3007	2.25	23.66	0.203248
NEFL	No	0.035185	31.57	32.26	-0.6879	0.3102	2.218	26.92	0.203248
GSTP1	No	0.034567	32.8	33.12	-0.3184	0.142	2.241	23.86	0.203248
RAB3A	No	0.034461	31.57	31.34	0.2301	0.1023	2.25	22.7	0.203248
SCP2	No	0.034917	25.86	26.28	-0.4168	0.1837	2.269	19.35	0.203248
MPST	No	0.03432	28.24	28.57	-0.3369	0.1504	2.24	24.66	0.203248
SRP14	No	0.034771	27.81	28.03	-0.2171	0.09765	2.223	26.97	0.203248
THOP1	No	0.035302	28.16	28.33	-0.1677	0.07539	2.225	25.13	0.203248
VCP	No	0.034417	32.31	32.55	-0.2303	0.1033	2.228	26.95	0.203248
TPD52	No	0.035161	29.47	29.81	-0.3383	0.1525	2.218	26.92	0.203248
TUBB4B	No	0.035262	32.8	31.78	1.015	0.4578	2.217	26.99	0.203248
GALE	No	0.034685	26.44	26.09	0.3473	0.1543	2.251	22.09	0.203248
BCAN	No	0.035513	30.07	30.26	-0.1922	0.08683	2.214	26.87	0.203248
ERO1A	No	0.034094	27.26	26.89	0.369	0.1643	2.245	24.39	0.203248
TOLLIP	No	0.034067	29.59	29.35	0.2302	0.103	2.234	26.78	0.203248
TIMM13	No	0.035445	27.83	27.45	0.3838	0.1722	2.228	24.07	0.203248
PGLS	No	0.035814	29.5	29.72	-0.2148	0.09709	2.212	26.37	0.20434
IDH1	No	0.036118	29.25	29.51	-0.2629	0.1185	2.218	24.32	0.205443
PSMA5	No	0.036331	29.22	29.47	-0.2541	0.1153	2.203	26.93	0.206019
PDCD6	No	0.036651	26.58	27.03	-0.4459	0.1989	2.242	19.72	0.206117
COL18A1	No	0.036663	24.37	24.86	-0.491	0.2198	2.234	20.73	0.206117
SPTAN1	No	0.036904	35.45	35.67	-0.2145	0.09762	2.197	26.62	0.206117
HOMER1	No	0.036804	29.02	28.67	0.3495	0.156	2.241	19.61	0.206117
ZC2HC1A	No	0.036707	27.16	26.7	0.4599	0.2089	2.201	26.32	0.206117
SGTB	No	0.037043	27.55	27.12	0.427	0.1922	2.222	21.7	0.206272
APEH	No	0.037584	29.32	29.55	-0.2281	0.1043	2.187	27	0.208036
ADGRL3	No	0.037509	23.31	23.75	-0.4361	0.1983	2.199	24.53	0.208036
PURA	No	0.03781	30.58	30.17	0.411	0.188	2.186	26.5	0.208166
WIPF2	No	0.037832	26.71	26.41	0.2986	0.1356	2.202	23.21	0.208166
ACAA1	No	0.03798	26.6	27.09	-0.4873	0.2213	2.202	22.88	0.20836
ETF1	No	0.038871	27.17	27.45	-0.2735	0.1232	2.22	18.86	0.212618
SNAPIN	No	0.039026	25.63	25.96	-0.3275	0.1477	2.217	18.95	0.21284
ARPC4	No	0.039344	30.22	30.06	0.1636	0.07555	2.166	26.98	0.213948
RTN4	No	0.039594	30.73	30.43	0.3025	0.1397	2.166	26.31	0.214674
IGHM	No	0.040108	24.79	25.76	-0.9629	0.4455	2.161	25.86	0.216521
FARSA	No	0.040168	31	29.73	1.263	0.586	2.156	27	0.216521
RGN	No	0.040326	27.77	28.15	-0.3728	0.1725	2.161	25.45	0.216741
SYAP1	No	0.04099	25.82	25.12	0.6997	0.3243	2.157	24.52	0.219675
MAPK1	No	0.041179	32.44	32.64	-0.2002	0.09333	2.145	26.77	0.220054
PRKACA	No	0.04144	29.84	29.5	0.3444	0.1606	2.144	26.35	0.220809
CLIP2	No	0.041763	27.93	28.18	-0.2555	0.1194	2.139	26.65	0.221894
MECP2	No	0.042178	25.91	26.63	-0.7197	0.3301	2.18	18.78	0.223461
PSMC5	No	0.042461	25.81	24.81	1.001	0.4616	2.168	19.87	0.223937
TUBA4A	No	0.04251	30.71	29.68	1.023	0.4802	2.129	26.93	0.223937
RGS7	No	0.042671	25.93	25.15	0.7787	0.3644	2.137	24.73	0.224148
LYPLA2	No	0.044058	26.65	25.77	0.8844	0.4175	2.118	25.49	0.226395
STMN1	No	0.043862	32.48	32.26	0.2222	0.105	2.117	26.44	0.226395
MAP4	No	0.043823	30.67	30.91	-0.2407	0.1124	2.141	21.62	0.226395
SRI	No	0.043876	26.84	27.41	-0.5656	0.2634	2.147	20.54	0.226395
PPM1A	No	0.044197	28.73	28.56	0.1673	0.07901	2.118	25.32	0.226395
SEPHS1	No	0.044072	26.98	26.63	0.3471	0.1626	2.135	22.21	0.226395
IDH3G	No	0.044099	29.23	28.44	0.7857	0.3642	2.157	18.87	0.226395
HINT2	No	0.043498	28.79	28.45	0.3361	0.1566	2.146	21.32	0.226395
HAPLN2	No	0.043963	25.73	26.22	-0.4927	0.2326	2.118	25.83	0.226395
MACROD2	No	0.044607	26.42	26.68	-0.2566	0.1192	2.153	18.71	0.22724
NECAB2	No	0.044517	29.15	28.81	0.3347	0.1586	2.11	26.35	0.22724
PGM2	No	0.045813	28.25	28.59	-0.3395	0.1619	2.097	26.17	0.232741
ASL	No	0.04618	27.38	27.74	-0.3591	0.1711	2.099	24.8	0.233966
TSN	No	0.046444	30.39	30.61	-0.2221	0.105	2.115	21.16	0.234662
PIP4K2A	No	0.047212	28.12	28.54	-0.4262	0.2048	2.081	26.49	0.237685
TPI1	No	0.047299	33.8	33.52	0.2811	0.1326	2.121	19.05	0.237685
LMNA	No	0.04744	28.43	29.23	-0.8028	0.3823	2.1	21.99	0.237753
TACO1	No	0.048059	25.7	25.14	0.5506	0.2658	2.071	26.85	0.240204
DUSP3	No	0.048371	28.15	26.49	1.66	0.7969	2.083	23.43	0.241113
SND1	No	0.048782	28.27	27.41	0.8609	0.4125	2.087	21.79	0.242508
KHDRBS1	No	0.049806	27.5	27.72	-0.2267	0.109	2.081	21.15	0.246279
FAM107B	No	0.049731	24.61	25.02	-0.4081	0.1984	2.057	26.37	0.246279
VPS45	No	0.050022	27.38	26.41	0.9693	0.4693	2.065	23.63	0.246689
DNAJB2	No	0.050291	25.37	25.66	-0.2906	0.1413	2.057	24.98	0.247361
SOD1	No	0.050459	28.83	29.12	-0.2925	0.1424	2.054	25.26	0.247531
RAN	No	0.050746	31.22	31	0.222	0.1085	2.046	26.68	0.248283
ADD1	No	0.051131	31.68	31.8	-0.1215	0.05884	2.066	21.49	0.248803
CAPZA2	No	0.051264	30.75	31.03	-0.2737	0.1335	2.05	24.46	0.248803
SEPTIN8	No	0.051658	30.34	30.57	-0.2332	0.1135	2.055	22.46	0.248803
TXNDC17	No	0.051525	26.68	26.87	-0.1912	0.09382	2.038	26.8	0.248803
UGGT1	No	0.05142	24.55	24.05	0.5001	0.2438	2.051	23.77	0.248803
DKK3	No	0.051308	27.17	27.53	-0.3568	0.1727	2.066	21.11	0.248803
USP39	No	0.051813	23.38	24.02	-0.6335	0.3107	2.039	25.85	0.248906
GPI	No	0.052759	33.77	33.07	0.6971	0.3433	2.031	25.71	0.24976
SPP1	No	0.052542	26.58	27.23	-0.6552	0.3194	2.052	21.56	0.24976
AKR1B1	No	0.05303	32.16	32.32	-0.1618	0.07829	2.067	18.47	0.24976
CEP170	No	0.052967	25.12	25.42	-0.2984	0.1473	2.025	26.68	0.24976
THEMIS	No	0.053151	24.05	24.42	-0.3738	0.1847	2.024	26.56	0.24976
CSNK2A3	No	0.053204	28.63	28.13	0.5005	0.2473	2.023	26.54	0.24976
HEBP1	No	0.052602	28.14	28.47	-0.3326	0.1627	2.044	22.99	0.24976
CTSZ	No	0.052629	25.03	25.31	-0.2801	0.1381	2.028	26.68	0.24976
MOB4	No	0.052806	30.21	29.79	0.416	0.2045	2.034	24.71	0.24976
LGALS1	No	0.053394	30.35	30.53	-0.1835	0.08973	2.045	21.24	0.250023
PRELP	No	0.053775	25.37	26.12	-0.7473	0.3687	2.027	24.26	0.25117
NPLOC4	No	0.054007	27.66	26.7	0.9538	0.4667	2.044	20.58	0.251622
RAP1GAP2	No	0.054424	25.76	24.9	0.8586	0.4245	2.023	23.88	0.252928
AKR7A3	No	0.054647	26.46	26.67	-0.2127	0.1057	2.012	26.07	0.25321
PRMT1	No	0.054758	27.62	26.92	0.7003	0.3415	2.051	18.5	0.25321
HADHA	No	0.055043	28.65	28.97	-0.3187	0.1589	2.006	26.96	0.253895
OAT	No	0.056734	27.07	26.48	0.598	0.3003	1.991	26.76	0.260644
SERPINB9	No	0.056787	26.86	26.52	0.3415	0.171	1.997	25.11	0.260644
MIF	No	0.057099	31.68	31.32	0.364	0.1814	2.007	22.21	0.26143
HP	No	0.059357	25.32	26.57	-1.245	0.6156	2.022	16.85	0.263184
CTSB	No	0.059745	29.13	29.41	-0.2826	0.1431	1.975	24.35	0.263184
MAPT	No	0.05935	33.79	33.54	0.2457	0.1237	1.985	22.63	0.263184
PLS3	No	0.059516	29.79	29.96	-0.1686	0.08565	1.968	26.75	0.263184
LGALS3	No	0.059205	28.07	28.33	-0.2645	0.134	1.974	25.71	0.263184
HMGB2	No	0.059524	27.15	27.47	-0.323	0.1635	1.976	24.47	0.263184
PPP2R2A	No	0.057974	29.25	28.62	0.6306	0.3181	1.982	26.29	0.263184
PSPH	No	0.058988	25.88	26.13	-0.2459	0.1241	1.981	24.28	0.263184
ACY1	No	0.058081	27.61	27.84	-0.2378	0.1202	1.979	27	0.263184
EIF2B1	No	0.059753	25.98	25.7	0.279	0.1413	1.974	24.49	0.263184
TPD52L1	No	0.058558	25.6	25.97	-0.3684	0.1861	1.98	25.67	0.263184
STMN2	No	0.05895	28.07	28.85	-0.782	0.3887	2.012	18.58	0.263184
KATNB1	No	0.058573	27.99	27.56	0.4311	0.2168	1.989	23.38	0.263184
CDC42EP4	No	0.05969	26.91	27.13	-0.2188	0.1113	1.966	26.94	0.263184
PNPO	No	0.059182	29.5	29.72	-0.2285	0.1159	1.971	26.53	0.263184
SRP68	No	0.059268	25.28	24.55	0.734	0.3704	1.982	23.59	0.263184
AK3	No	0.060035	29.76	30.06	-0.3009	0.1523	1.975	23.6	0.2638
LCP1	No	0.060566	27.69	28.11	-0.4119	0.2081	1.979	21.75	0.264875
DPYSL3	No	0.060563	32.02	32.26	-0.2378	0.1195	1.989	19.99	0.264875
RNMT	No	0.061153	27.26	26.91	0.3431	0.1756	1.954	26.99	0.26639
GMPPB	No	0.061199	26.33	26.51	-0.186	0.09522	1.953	26.99	0.26639
FKBP1B	No	0.061371	24.27	24.06	0.216	0.1095	1.973	21.61	0.266509
TIPRL	No	0.061705	29.24	29.13	0.1148	0.05889	1.949	26.97	0.267334
PSMC3	No	0.062375	27.48	26.85	0.6276	0.3226	1.946	26.53	0.269608
AGL	No	0.062812	29.17	28.57	0.6047	0.3042	1.987	17.43	0.270302
PSMB3	No	0.063119	28.12	28.35	-0.2297	0.1185	1.939	26.87	0.270302
TUBB2A	No	0.063096	35.17	34.33	0.8411	0.4339	1.938	26.99	0.270302
ABHD14B	No	0.063096	26.73	27.14	-0.4077	0.2103	1.939	26.95	0.270302
PDHB	No	0.063284	28.13	27.9	0.2291	0.1181	1.94	26.19	0.270386
RTN3	No	0.063781	29.46	29.23	0.2272	0.1167	1.946	23.31	0.271885
DENR	No	0.063956	27.94	27.79	0.1512	0.0781	1.936	25.67	0.272003
DNM1L	No	0.065174	31.32	30.57	0.7444	0.3871	1.923	26.7	0.272611
EDF1	No	0.064968	27.21	27.44	-0.2239	0.116	1.931	24.94	0.272611
EIF3G	No	0.064289	25.9	25.34	0.5567	0.2883	1.931	26.52	0.272611
P4HB	No	0.065422	29.32	29.09	0.2267	0.1172	1.935	22.95	0.272611
TPM2	No	0.06518	28.79	29.21	-0.4198	0.2181	1.925	26.18	0.272611
SNRPA1	No	0.064402	24.85	25.16	-0.3091	0.1579	1.957	20.02	0.272611
PSMB6	No	0.064767	27.99	28.2	-0.2063	0.107	1.927	26.43	0.272611
PGD	No	0.065417	31.38	31.62	-0.2385	0.1241	1.921	26.69	0.272611
CTTN	No	0.06483	29.62	29.42	0.1937	0.1005	1.928	26.13	0.272611
ABLIM2	No	0.066551	26.47	25.99	0.4798	0.2497	1.921	24.18	0.275459
PPP1R14A	No	0.066319	27.62	28.2	-0.5817	0.3034	1.917	25.83	0.275459
NANS	No	0.066415	28.34	27.44	0.8955	0.4582	1.954	17.94	0.275459
PUF60	No	0.067084	27.02	26.27	0.75	0.3888	1.929	21.38	0.277046
NQO2	No	0.067849	22.52	23.73	-1.216	0.636	1.911	24.21	0.279583
TBCA	No	0.068707	28.55	28.77	-0.2153	0.1122	1.918	21.07	0.280434
BPGM	No	0.068963	26.17	26.49	-0.3198	0.1675	1.91	22.56	0.280434
PFKL	No	0.068526	29.09	28.44	0.6554	0.3454	1.898	26.93	0.280434
SPR	No	0.068431	26.88	27.32	-0.4402	0.2295	1.918	21.55	0.280434
NT5C2	No	0.068814	27.16	27.38	-0.2143	0.113	1.897	26.5	0.280434
HSD17B4	No	0.068556	26.16	26.52	-0.3538	0.1865	1.898	26.87	0.280434
SMAP	No	0.069581	24.91	25.22	-0.3076	0.161	1.911	21.3	0.280716
QARS1	No	0.069638	25.46	24.91	0.5408	0.286	1.891	26.53	0.280716
PFKP	No	0.069501	29.74	29.13	0.6081	0.3201	1.9	24.03	0.280716
AKT3	No	0.069558	27.23	26.67	0.5548	0.2931	1.892	26.14	0.280716
OLFM1	No	0.069813	24.34	24	0.3374	0.1783	1.892	25.67	0.280811
CYFIP2	No	0.071074	31.61	31.46	0.15	0.07971	1.882	26	0.285265
AAK1	No	0.071582	28.48	28.24	0.2334	0.1221	1.911	18.49	0.286684
RASA1	No	0.071965	28.16	27.51	0.6536	0.3446	1.897	20.59	0.287537
TTC9C	No	0.072105	25.12	24.89	0.2303	0.1229	1.873	26.61	0.287537
PEPD	No	0.073005	29.02	29.26	-0.246	0.1291	1.906	17.72	0.2905
NCAM2	No	0.074179	26.18	26.55	-0.37	0.199	1.859	26.53	0.29142
RAB14	No	0.073933	30.24	30.45	-0.2129	0.1141	1.866	24.85	0.29142
NOLC1	No	0.07409	26.14	26.58	-0.4382	0.2341	1.871	22.97	0.29142
VPS26B	No	0.073805	28.73	28.15	0.5793	0.3114	1.86	26.98	0.29142
DPP9	No	0.073551	23.7	23.33	0.3696	0.1985	1.862	26.89	0.29142
RAB2B	No	0.074154	25.28	25.67	-0.3932	0.2115	1.859	26.47	0.29142
GSTT2	No	0.074669	28.49	27.13	1.36	0.7334	1.854	26.96	0.291492
RAB5B	No	0.074625	28.49	28.78	-0.2936	0.1577	1.862	24.46	0.291492
RAB11B	No	0.074582	30.37	30.65	-0.2783	0.1495	1.862	24.71	0.291492
RHOB	No	0.074855	25.37	25.19	0.1796	0.09658	1.86	24.69	0.291603
CLIC1	No	0.075132	27.74	28.08	-0.3394	0.1826	1.859	24.35	0.292069
GAMT	No	0.075574	28.42	27.96	0.4608	0.247	1.866	21.8	0.293175
TAGLN2	No	0.076296	28.49	28.74	-0.2452	0.1328	1.846	26.13	0.294739
TOM1L2	No	0.076213	29.98	29.58	0.3935	0.2126	1.851	24.51	0.294739
MAG	No	0.078079	28.67	29.39	-0.7206	0.3934	1.832	26.96	0.301003
NME2	No	0.078657	32.32	32.05	0.2729	0.146	1.869	17.36	0.302599
ADH1B	No	0.078861	24.52	25.36	-0.8355	0.4525	1.846	21.2	0.302759
CNRIP1	No	0.079338	30.17	29.99	0.1814	0.09861	1.839	22.12	0.303416
EPB41L3	No	0.07936	31.46	31.01	0.4452	0.2431	1.831	24.31	0.303416
PTMA	No	0.079815	28.41	28.64	-0.2334	0.127	1.838	21.61	0.304528
FLNB	No	0.08004	27.31	27.78	-0.4638	0.2497	1.858	17.56	0.30458
PPAT	No	0.080157	26.66	26.86	-0.1992	0.1085	1.837	21.49	0.30458
HABP4	No	0.080616	24.36	24	0.3598	0.1973	1.824	24.02	0.305698
ISYNA1	No	0.081062	26.75	27.2	-0.4526	0.2493	1.815	25.9	0.306764
PPT1	No	0.081401	29.49	29.7	-0.2071	0.1141	1.816	24.97	0.307416
CHM	No	0.08167	25.63	25.38	0.2537	0.1393	1.821	22.97	0.307808
SEC24C	No	0.082323	25.57	25.15	0.415	0.2289	1.813	24.09	0.309
BRK1	No	0.082487	28.44	28.27	0.1684	0.09337	1.804	26.79	0.309
FAM169A	No	0.082358	27.82	27.63	0.1936	0.1063	1.821	21.7	0.309
CNTFR	No	0.082875	25.28	25.79	-0.5147	0.2829	1.819	21.39	0.309827
OTUB1	No	0.083194	30.45	29.09	1.364	0.7555	1.805	24.89	0.310395
PALM2	No	0.083435	25.91	25.7	0.213	0.1184	1.799	26.28	0.310669
AQP4	No	0.084157	31.85	32.44	-0.5934	0.3288	1.805	23.11	0.311892
VBP1	No	0.084268	27.93	28.08	-0.1501	0.08371	1.793	26.98	0.311892
NDRG3	No	0.084152	25.4	25.71	-0.3089	0.1718	1.798	25.07	0.311892
PPP1R12A	No	0.084769	26.78	26.59	0.1861	0.1037	1.795	24.89	0.312294
SERPINB1	No	0.084594	26.89	26.21	0.6802	0.3744	1.817	19.58	0.312294
CAPZB	No	0.084882	29.92	30.09	-0.1762	0.09817	1.795	24.78	0.312294
GMDS	No	0.085209	26.23	26.49	-0.264	0.1474	1.791	25.51	0.312448
ARF5	No	0.0854	28.24	28.04	0.2007	0.1111	1.807	20.6	0.312448
PCYT2	No	0.085429	29.06	28.53	0.5347	0.2983	1.793	24.45	0.312448
ERMN	No	0.085783	26.76	27.24	-0.4802	0.2684	1.789	24.95	0.313123
NIF3L1	No	0.086296	28.54	28.76	-0.2178	0.1223	1.781	26.61	0.314378
PSPC1	No	0.086733	28.7	28.3	0.4008	0.225	1.782	25.38	0.314733
TTC9	No	0.086661	25.56	25.44	0.1216	0.06838	1.779	26.73	0.314733
HSD17B10	No	0.087112	28.85	28.02	0.8367	0.4684	1.786	23.24	0.315491
PFN2	No	0.087424	30.45	30.2	0.257	0.1431	1.796	20.26	0.316004
HSPA12A	No	0.087893	24.54	23.1	1.441	0.803	1.794	20.06	0.31708
PLEC	No	0.088064	32.47	33.17	-0.6985	0.3907	1.788	21.23	0.317082
PGP	No	0.088856	28.06	28.28	-0.213	0.1197	1.779	22.24	0.319312
PPP1CC	No	0.089392	25.82	25.55	0.2714	0.1526	1.779	21.6	0.319998
ACTR1B	No	0.089238	29.56	28.85	0.7029	0.3938	1.785	20.3	0.319998
PLCG1	No	0.089587	28.01	27.58	0.4336	0.2456	1.765	25.36	0.32008
SERPINB6	No	0.089982	27.64	26.54	1.101	0.6239	1.765	24.45	0.320872
FTH1	No	0.0904	23.97	24.48	-0.5058	0.2864	1.766	23.44	0.321126
KIF21A	No	0.090276	27.14	26.74	0.3945	0.2207	1.787	18.49	0.321126
GOT1	No	0.09113	34.27	33.98	0.2824	0.1594	1.771	20.84	0.322892
KYAT3	No	0.091245	26.68	26.09	0.5897	0.3367	1.751	27	0.322892
PSMB8	No	0.091848	24.16	24.49	-0.3282	0.1869	1.756	24.03	0.323182
CARS1	No	0.091535	29.83	29.71	0.1134	0.06478	1.75	26.83	0.323182
GSKIP	No	0.09185	26.99	26.63	0.3622	0.2056	1.761	22.34	0.323182
ITIH2	No	0.092324	25.76	26.45	-0.6903	0.3924	1.759	22.2	0.324237
PRDX5	No	0.093034	31.72	31.36	0.3641	0.2089	1.743	26.16	0.326111
S100B	No	0.093661	33.8	34.12	-0.3278	0.1885	1.739	26.62	0.327313
DDI2	No	0.09373	26.48	26.13	0.3507	0.2018	1.737	26.99	0.327313
PURB	No	0.094685	25.99	25.74	0.2593	0.149	1.74	24.08	0.330028
CYB5R3	No	0.095459	28.58	29.23	-0.6467	0.3738	1.73	26.09	0.330645
UBL4A	No	0.095865	25.68	26.15	-0.4697	0.2694	1.744	20.98	0.330645
GMPS	No	0.095315	28.89	28.34	0.5485	0.3111	1.763	17.51	0.330645
GALM	No	0.095932	25.78	26.23	-0.4532	0.26	1.743	20.98	0.330645
FARSB	No	0.095648	29.47	28.31	1.155	0.669	1.727	26.98	0.330645
LCMT1	No	0.095604	28.02	27.73	0.2856	0.1643	1.739	22.71	0.330645
LYRM9	No	0.096648	23.28	23.01	0.2737	0.159	1.722	26.88	0.332494
SPAG9	No	0.097093	27.1	26.84	0.2619	0.1519	1.723	25.16	0.332791
ABRACL	No	0.097017	29.45	28.91	0.5407	0.3134	1.725	24.65	0.332791
TPP1	No	0.097815	29.68	29.92	-0.2354	0.1371	1.716	26.4	0.332803
STRN	No	0.097569	27.13	26.59	0.5424	0.3132	1.732	21.68	0.332803
MOCS2	No	0.097718	25.02	25.22	-0.1964	0.1141	1.721	24.76	0.332803
HP1BP3	No	0.097732	24.55	24.83	-0.276	0.1608	1.716	26.86	0.332803
G3BP2	No	0.098228	26.04	25.26	0.7779	0.4491	1.732	20.54	0.333597
AP3D1	No	0.099668	28.23	27.23	0.999	0.5857	1.706	26.74	0.335415
LGALS3BP	No	0.099476	24.47	24.96	-0.4887	0.2858	1.71	25.37	0.335415
SMARCC2	No	0.099535	23.93	24.32	-0.3957	0.2318	1.707	26.42	0.335415
CADPS	No	0.099343	29.8	28.38	1.415	0.8271	1.711	25.13	0.335415
SYNRG	No	0.099129	24.81	24.59	0.2278	0.1324	1.72	22.5	0.335415
PRXL2B	No	0.100337	27.31	26.26	1.056	0.6206	1.702	26.65	0.337056
ATP1A1	No	0.100848	25.03	24.36	0.6713	0.3918	1.714	21.73	0.3373
ACADM	No	0.100955	27.63	27.86	-0.2359	0.1388	1.699	26.6	0.3373
CAPZA1	No	0.100947	28.93	29.14	-0.2076	0.1222	1.699	26.72	0.3373
TSNAX	No	0.101582	28.28	28.44	-0.1642	0.09682	1.696	26.63	0.338381
AAMDC	No	0.101644	25.51	25.92	-0.4163	0.2456	1.695	26.75	0.338381
KIAA0513	No	0.102444	28.67	27.31	1.355	0.8016	1.691	27	0.338614
YWHAB	No	0.102264	32.45	31.89	0.5572	0.3294	1.692	26.9	0.338614
RAB1B	No	0.102149	30.85	30.31	0.5362	0.3115	1.721	18.17	0.338614
C11orf54	No	0.101969	27.35	27.59	-0.2409	0.1422	1.695	26.26	0.338614
RBBP9	No	0.102965	26.63	26.79	-0.1616	0.09575	1.688	26.89	0.339125
THTPA	No	0.102877	25.62	25.88	-0.2526	0.1486	1.699	22.74	0.339125
ARRB1	No	0.103392	29.92	30.08	-0.1606	0.09525	1.686	26.98	0.339928
CPE	No	0.104187	28.01	28.21	-0.2039	0.1209	1.687	24.82	0.340729
AK2	No	0.104066	26.63	26.93	-0.3026	0.1789	1.692	23.24	0.340729
SNAP25	No	0.104173	29.21	28.9	0.3132	0.1858	1.686	25.23	0.340729
ITIH1	No	0.104543	25.39	25.83	-0.4357	0.2581	1.688	23.52	0.340965
CNDP1	No	0.104627	26.65	27.03	-0.379	0.2257	1.679	26.97	0.340965
SERPINF1	No	0.104817	26.86	26.62	0.2406	0.1433	1.679	26.56	0.340986
ZFYVE21	No	0.105217	25.1	24.76	0.3386	0.202	1.676	26.93	0.341689
CRABP1	No	0.105861	26.42	26.96	-0.5478	0.3244	1.688	21.41	0.34318
OGA	No	0.106669	28.85	28.46	0.3918	0.2347	1.67	26.74	0.343426
SH3BGRL	No	0.106508	30.21	30.48	-0.2691	0.1608	1.674	25.26	0.343426
PLPBP	No	0.107028	26.37	25.25	1.117	0.6677	1.673	24.45	0.343426
GANAB	No	0.107048	28.95	27.89	1.065	0.6384	1.668	26.55	0.343426
METTL26	No	0.10648	27.01	27.22	-0.2095	0.1254	1.671	26.43	0.343426
UBE2O	No	0.106972	29.18	28.9	0.289	0.1729	1.672	25.12	0.343426
PRKAR2B	No	0.107691	29.5	28.88	0.6177	0.3709	1.665	26.37	0.344889
WFS1	No	0.108649	23.98	24.61	-0.6315	0.3799	1.662	25.61	0.34557
GAPDH	No	0.108096	36.46	36.63	-0.1684	0.101	1.667	24.6	0.34557
CORO1A	No	0.108562	29.88	28.98	0.9003	0.5405	1.666	24.43	0.34557
SMS	No	0.108484	27.79	26.62	1.166	0.7025	1.66	26.93	0.34557
RAP1GAP	No	0.109164	24.66	23.87	0.7927	0.4749	1.669	22.14	0.346021
GATM	No	0.109102	27.33	27.6	-0.2699	0.1624	1.662	24.61	0.346021
ANXA1	No	0.109652	20.28	21.43	-1.153	0.6816	1.692	16.4	0.346324
DNAJA1	No	0.109743	25.72	26.13	-0.4074	0.2459	1.657	25.75	0.346324
DCLK2	No	0.109877	26.82	26.1	0.7247	0.4381	1.654	26.48	0.346324
AP1M1	No	0.110006	28.15	27.38	0.7668	0.4639	1.653	26.92	0.346324
AKAP12	No	0.111718	31.32	31.48	-0.157	0.09395	1.671	18.34	0.350069
BABAM1	No	0.111762	24.47	24.71	-0.2372	0.1443	1.644	26.95	0.350069
ABI2	No	0.111618	28.58	28.44	0.1426	0.08626	1.653	23.62	0.350069
GON7	No	0.112392	26.58	26.03	0.5541	0.3334	1.662	19.64	0.351448
SETD7	No	0.112675	25.96	25.65	0.3018	0.1836	1.643	25.42	0.35174
EML2	No	0.114021	26.57	26.87	-0.3034	0.1854	1.636	25.51	0.354747
ATP6V0D1	No	0.113981	25.13	24.78	0.3567	0.2173	1.642	23.43	0.354747
ABLIM1	No	0.114469	26.85	27.12	-0.2739	0.1678	1.633	26.34	0.354949
NT5DC3	No	0.114398	27.54	27.09	0.45	0.2737	1.644	22	0.354949
CP	No	0.116055	28.16	28.57	-0.4156	0.2535	1.64	20.88	0.359265
PACSIN2	No	0.116542	28.39	28.53	-0.1342	0.08193	1.638	20.71	0.360174
TUBB4A	No	0.117421	31.81	31.07	0.7417	0.4585	1.618	26.92	0.361083
NADK2	No	0.117263	29.04	29.26	-0.2174	0.1339	1.623	24.75	0.361083
SRRM2	No	0.117166	24.85	24.52	0.3286	0.2024	1.624	24.61	0.361083
HMGN2	No	0.119198	22.85	23.57	-0.7257	0.4458	1.628	19.98	0.365697
RAB6B	No	0.119315	29.01	29.09	-0.08502	0.05282	1.61	26.59	0.365697
CLASP2	No	0.120127	28.16	28.4	-0.2386	0.1483	1.609	25.22	0.365766
C20orf27	No	0.119972	26.3	26.56	-0.2551	0.1581	1.614	23.25	0.365766
VAPA	No	0.119882	29.06	29.38	-0.3231	0.2007	1.61	25.26	0.365766
SH3GLB1	No	0.120104	25.53	24.95	0.5813	0.3621	1.605	26.89	0.365766
TBC1D10B	No	0.120571	24.6	24.81	-0.2122	0.1323	1.603	26.9	0.366515
PPP1R1B	No	0.120924	28.93	28.68	0.2562	0.1595	1.607	24.52	0.366987
ATOX1	No	0.122589	29.48	29.27	0.2162	0.1355	1.596	25.92	0.367913
ZNF207	No	0.122011	26.2	26.39	-0.1959	0.1219	1.607	22.64	0.367913
ANXA6	No	0.121762	20.36	22.02	-1.66	1.035	1.604	24.03	0.367913
NCAM1	No	0.121561	30.33	30.62	-0.288	0.1795	1.605	24.17	0.367913
EWSR1	No	0.122108	26.12	26.35	-0.2259	0.1408	1.604	23.35	0.367913
FN3KRP	No	0.122618	28.95	29.12	-0.1713	0.1073	1.597	25.6	0.367913
MYEF2	No	0.122427	23.64	24.03	-0.3914	0.2455	1.595	26.99	0.367913
UCHL1	No	0.124137	33.89	33.28	0.6187	0.3897	1.588	26.68	0.37127
DNAJC5	No	0.123986	24.22	24.71	-0.485	0.3054	1.588	26.86	0.37127
CTSD	No	0.12472	32.44	32.63	-0.1884	0.1187	1.587	25.86	0.371815
TSTA3	No	0.124544	28.19	27.96	0.227	0.1432	1.585	26.92	0.371815
FBXO3	No	0.12576	24.68	24.31	0.377	0.2386	1.58	26.94	0.374313
CFB	No	0.126501	24.32	24.87	-0.5527	0.3494	1.582	24.54	0.374704
SDHA	No	0.126158	27.66	27.45	0.2049	0.1295	1.582	25.09	0.374704
CAPRIN1	No	0.126696	25.11	24.43	0.6774	0.4228	1.602	17.81	0.374704
NISCH	No	0.1267	26.2	25.77	0.428	0.271	1.579	25.23	0.374704
XPO7	No	0.127523	27.61	27.03	0.5812	0.3696	1.572	27	0.376538
RAB3D	No	0.12919	29.83	29.58	0.249	0.1587	1.569	25.04	0.380325
FAHD1	No	0.129216	29.09	28.78	0.3068	0.196	1.566	26.62	0.380325
OPA1	No	0.129551	29.84	29.41	0.429	0.2742	1.565	26.49	0.380709
CUL4A	No	0.130129	25.72	25.4	0.3248	0.2077	1.563	25.81	0.381802
SRSF1	No	0.131248	26	26.51	-0.5188	0.329	1.577	19.1	0.384475
RPSA	No	0.132447	25.29	25.95	-0.6671	0.4266	1.564	21.6	0.385553
PCSK2	No	0.131905	23.45	23.78	-0.3277	0.2106	1.556	25.97	0.385553
ISOC1	No	0.132345	28.58	28.79	-0.2057	0.1312	1.568	20.27	0.385553
CHORDC1	No	0.132222	28.97	28.77	0.2009	0.129	1.557	24.45	0.385553
HOPX	No	0.133156	26.86	26.65	0.2056	0.1325	1.551	25.42	0.387009
RAB5A	No	0.134971	27.12	27.33	-0.2088	0.1353	1.543	25.66	0.390446
PSMD4	No	0.13479	25.35	25.02	0.3366	0.2175	1.548	24.03	0.390446
PTGR2	No	0.134797	28.37	28.58	-0.2042	0.1324	1.542	26.82	0.390446
ACSS1	No	0.135676	28.52	27.8	0.7254	0.4701	1.543	24.43	0.391875
ACTB	No	0.136411	29.85	29.45	0.397	0.2564	1.548	21.18	0.392294
PSMC1	No	0.13641	26.36	25.65	0.7099	0.4598	1.544	22.69	0.392294
CNTN2	No	0.136456	26.9	27.27	-0.3735	0.2428	1.539	25.04	0.392294
HMGB1P1	No	0.137743	30.43	30.63	-0.1992	0.13	1.532	25.54	0.392559
STIP1	No	0.137629	31.41	31.59	-0.1805	0.1173	1.538	22.98	0.392559
CTBP2	No	0.137344	24.95	24.61	0.3423	0.2232	1.534	25.5	0.392559
EEF1A2	No	0.136777	32.28	31.85	0.432	0.281	1.537	25	0.392559
YOD1	No	0.137818	24.71	24.34	0.3672	0.2388	1.538	22.81	0.392559
RRAGC	No	0.137529	24.5	24.79	-0.2893	0.1888	1.533	25.89	0.392559
PRKCSH	No	0.138967	28.01	27.84	0.1736	0.1138	1.525	26.79	0.393496
PRKACB	No	0.139037	28.43	27.79	0.6409	0.4203	1.525	26.61	0.393496
RAP1A	No	0.139076	26.67	26.98	-0.3006	0.1972	1.524	26.98	0.393496
OSGEP	No	0.138899	25.13	24.92	0.2097	0.1375	1.525	26.97	0.393496
APPL1	No	0.139208	27.93	27.3	0.6331	0.4127	1.534	22.19	0.393496
GLOD4	No	0.139712	30.34	30.49	-0.1486	0.09685	1.534	21.27	0.394318
LSM1	No	0.140654	26.35	25.74	0.6077	0.398	1.527	22.7	0.395271
FABP7	No	0.140514	30.24	30.46	-0.2201	0.1447	1.521	25.42	0.395271
NAA15	No	0.140689	26.56	26.21	0.3496	0.2301	1.52	26.01	0.395271
TCEAL3	No	0.141184	24.48	24.71	-0.2378	0.1569	1.516	27	0.396063
RBX1	No	0.141517	26.72	26.57	0.1514	0.09988	1.515	26.43	0.396398
IGKC	No	0.143021	26.59	27.24	-0.6448	0.4269	1.51	25.96	0.397012
GATD3A	No	0.142181	29.68	29.17	0.5149	0.3405	1.512	26.91	0.397012
SKP1	No	0.14239	31.1	31.26	-0.1612	0.1065	1.515	25	0.397012
ABI1	No	0.142971	29.09	28.98	0.1088	0.07201	1.511	25.57	0.397012
REPS1	No	0.142895	25.42	24.9	0.5222	0.3424	1.525	20	0.397012
MAPRE3	No	0.142211	30.83	30.47	0.3532	0.2329	1.517	24.35	0.397012
SCG5	No	0.144042	25.24	24.96	0.2805	0.1862	1.507	25.69	0.398882
BAIAP2	No	0.144125	28.4	28.2	0.2004	0.1324	1.514	22.19	0.398882
NCKAP1	No	0.144416	31.48	31.35	0.1279	0.08511	1.503	26.94	0.399091
LSAMP	No	0.145167	28.71	29.11	-0.3932	0.2621	1.5	26.88	0.399976
SPRYD4	No	0.145152	25.3	25.05	0.2548	0.1696	1.502	25.79	0.399976
HINT1	No	0.146165	32.39	32.24	0.1526	0.1018	1.499	25.39	0.400939
DPYSL5	No	0.146145	31.81	31.98	-0.167	0.1116	1.497	26.66	0.400939
ECHDC1	No	0.146156	27.33	27.55	-0.2227	0.1488	1.496	26.99	0.400939
NPM1	No	0.147169	29.25	29.45	-0.2046	0.1363	1.501	22.44	0.403096
UGP2	No	0.147805	31.25	31.44	-0.1956	0.1311	1.492	25.86	0.404241
SEC31A	No	0.148314	25.48	24.76	0.7245	0.4836	1.498	21.9	0.40444
SEC13	No	0.148272	25.63	25.02	0.6111	0.4083	1.497	22.64	0.40444
RAP2A	No	0.148776	26.66	26.43	0.2306	0.155	1.488	26.18	0.405102
RSU1	No	0.149297	25.66	26.03	-0.3739	0.2516	1.486	25.97	0.405926
GPX1	No	0.1503	29.23	29.45	-0.22	0.1474	1.492	21.33	0.408053
MT2A	No	0.150866	27.67	28.09	-0.4257	0.287	1.483	24.28	0.408396
EIF3B	No	0.15083	26.93	26.48	0.4454	0.3003	1.483	24.39	0.408396
CALD1	No	0.151751	28.56	28.8	-0.242	0.1637	1.478	25.22	0.410193
TOM1	No	0.152722	28.25	27.82	0.4313	0.2931	1.472	26.94	0.411537
ARHGDIA	No	0.153136	32.21	31.94	0.267	0.1806	1.478	22.76	0.411537
NUDCD3	No	0.152937	26.21	25.47	0.7434	0.5046	1.473	25.56	0.411537
ARMT1	No	0.153063	27.48	26.85	0.6358	0.431	1.475	24.24	0.411537
AGT	No	0.153914	28.62	28.88	-0.2583	0.1758	1.469	25.84	0.413027
ELOB	No	0.154521	27.29	26.88	0.411	0.2803	1.466	26.2	0.414057
EIF3H	No	0.155059	26.35	25.85	0.5031	0.3439	1.463	26.9	0.414304
FAIM2	No	0.15499	25.07	25.56	-0.4885	0.3332	1.466	25.14	0.414304
GJA1	No	0.155721	27.51	28.19	-0.6831	0.4661	1.466	24.06	0.415472
PSMC2	No	0.156251	25.81	25.24	0.5618	0.3842	1.463	24.6	0.416148
MTMR12	No	0.156423	26.69	26.28	0.4149	0.2838	1.462	24.68	0.416148
HSPH1	No	0.156917	31.8	31.66	0.1449	0.09894	1.465	22.31	0.416864
ITIH4	No	0.157177	25.88	26.8	-0.9197	0.6227	1.477	17.81	0.416958
DPP7	No	0.157868	27.45	27.75	-0.2929	0.2012	1.456	25.19	0.418192
RAB2A	No	0.158542	30.22	30.48	-0.2574	0.1775	1.45	27	0.418838
TLN1	No	0.158564	29.7	30.26	-0.5554	0.3753	1.48	15.81	0.418838
SF3A1	No	0.15886	25.68	25.88	-0.1926	0.1327	1.451	25.57	0.419024
NME3	No	0.159937	24.89	24.6	0.2853	0.1957	1.458	20.54	0.421266
LTA4H	No	0.160821	30.77	30.89	-0.1211	0.08249	1.468	16.61	0.422994
HSPA4L	No	0.161958	29.76	29.4	0.3638	0.2528	1.439	26.27	0.423581
ORM1	No	0.161955	27.19	27.93	-0.7397	0.5054	1.463	16.67	0.423581
ACTG1	No	0.161933	35.95	36.03	-0.08082	0.05617	1.439	26.43	0.423581
RPE	No	0.161294	26.07	26.35	-0.2797	0.1936	1.445	24.2	0.423581
GPX4	No	0.16308	29.48	29.33	0.1542	0.1075	1.434	26.76	0.42548
PAFAH1B1	No	0.163143	30.36	29.88	0.4741	0.3299	1.437	24.82	0.42548
PRCP	No	0.164115	27.41	27.65	-0.2355	0.1645	1.432	26.13	0.427414
HSP90B1	No	0.165	29.88	28.94	0.9326	0.6534	1.427	26.92	0.429116
TECPR2	No	0.165729	25.81	25.63	0.182	0.1277	1.425	26.51	0.429659
HSP90AA1	No	0.165739	34.04	33.67	0.3636	0.2551	1.425	26.57	0.429659
DHRS11	No	0.165904	26.84	26.66	0.1835	0.1284	1.429	23.84	0.429659
MT3	No	0.166597	30.03	29.62	0.4059	0.2851	1.424	25.48	0.430252
ADSS2	No	0.166587	28.67	28.2	0.471	0.3311	1.422	26.46	0.430252
STK24	No	0.167032	26	25.43	0.5685	0.3998	1.422	25.79	0.430776
GDAP1	No	0.167561	24.42	24.81	-0.3894	0.2741	1.421	25.52	0.431539
C3	No	0.167825	30.62	30.95	-0.3346	0.2341	1.429	20.86	0.43162
HPCA	No	0.169025	27.42	27.12	0.3054	0.2158	1.415	25.67	0.434105
RMDN1	No	0.17116	24.27	24.53	-0.2622	0.1864	1.407	26.49	0.438978
GPS1	No	0.171529	28.07	27.8	0.2692	0.1916	1.405	27	0.439318
SNCG	No	0.172107	32.61	32.44	0.1661	0.1181	1.406	24.75	0.439584
EIF4G1	No	0.171996	27.08	26.23	0.8537	0.6078	1.405	25.85	0.439584
JPT1	No	0.173087	28.61	28.4	0.2123	0.1517	1.4	26.83	0.441478
VPS26A	No	0.173828	27.81	27.41	0.3982	0.285	1.397	26.86	0.44181
PTPRD	No	0.173818	24.08	24.44	-0.36	0.2577	1.397	26.99	0.44181
SUGT1	No	0.173931	28.01	27.74	0.2778	0.1989	1.397	26.69	0.44181
APOE	No	0.174362	30.53	30.35	0.1779	0.1275	1.395	27	0.442297
FNBP1	No	0.174762	25.18	25.41	-0.2298	0.1645	1.397	24.65	0.442707
HEXA	No	0.176514	24.92	25.29	-0.3731	0.2667	1.399	20.88	0.445142
PYGB	No	0.176924	32.91	33.08	-0.171	0.1234	1.387	26.97	0.445142
GNPDA1	No	0.17692	30.35	30.55	-0.2031	0.1462	1.389	25.17	0.445142
TIGAR	No	0.176569	25.88	25.66	0.2203	0.1571	1.402	19.41	0.445142
STRAP	No	0.176061	28.06	27.82	0.2327	0.1673	1.391	26.13	0.445142
APEX1	No	0.178304	28.61	28.81	-0.1999	0.1441	1.387	23.77	0.448007
HGS	No	0.178888	28.35	27.47	0.8816	0.6385	1.381	26.46	0.448408
ATP5F1A	No	0.178947	30.32	30.71	-0.3837	0.2781	1.38	26.88	0.448408
EPB41L2	No	0.179777	29.84	29.96	-0.1178	0.08532	1.38	24.93	0.449493
SF3B2	No	0.179865	26.15	26.33	-0.1859	0.1348	1.379	25.2	0.449493
GSK3B	No	0.181685	25.9	25.47	0.4294	0.3132	1.371	26.95	0.453258
DIABLO	No	0.181861	27.58	27.73	-0.1561	0.1138	1.371	26.61	0.453258
SLC9A3R1	No	0.18337	29.4	29.67	-0.2662	0.1946	1.368	25.49	0.45365
KRT6B	No	0.183278	26.02	25.26	0.7612	0.5572	1.366	26.86	0.45365
TUBB	No	0.185443	29.76	29.03	0.7281	0.5345	1.362	24.73	0.45365
PARP1	No	0.184551	25.4	26.03	-0.6216	0.4549	1.367	23.75	0.45365
ARL3	No	0.1842	29.4	29.07	0.3308	0.2422	1.366	24.88	0.45365
PPP1R2	No	0.185385	27.75	27.61	0.1434	0.1052	1.363	24.43	0.45365
GDI2	No	0.18455	32.12	32.25	-0.132	0.09684	1.363	25.74	0.45365
AP2S1	No	0.184966	29.05	28.91	0.1372	0.1007	1.362	25.76	0.45365
NAP1L1	No	0.183314	28.94	28.37	0.5656	0.4139	1.366	26.49	0.45365
MAP7D1	No	0.185024	26.3	26.59	-0.2905	0.2112	1.375	19.1	0.45365
LRRC47	No	0.184071	28.01	27.29	0.7209	0.5274	1.367	24.44	0.45365
ACSS3	No	0.18397	26.6	26.82	-0.222	0.1626	1.365	25.76	0.45365
DIP2B	No	0.184541	28.24	28.13	0.1061	0.0779	1.362	26.49	0.45365
PSAT1	No	0.182745	30.67	30.86	-0.1932	0.1407	1.373	23.69	0.45365
ATP5F1B	No	0.186338	31.22	31.61	-0.3971	0.291	1.365	21.72	0.455239
MYL12A	No	0.187405	27.88	27.66	0.2264	0.1662	1.362	21.32	0.45604
TGM2	No	0.186954	26.61	25.95	0.6598	0.487	1.355	26.45	0.45604
ACAT1	No	0.187793	30.49	30.65	-0.1561	0.1153	1.354	25.14	0.45604
MARCKS	No	0.188366	31.29	31.58	-0.2907	0.2154	1.35	26.89	0.45604
COA6	No	0.188587	26.2	26.04	0.1618	0.1199	1.349	26.53	0.45604
CMBL	No	0.187758	28.46	28.59	-0.1321	0.0974	1.357	23.52	0.45604
LGMN	No	0.188633	23.88	24.23	-0.3521	0.2606	1.351	25.37	0.45604
CHMP4B	No	0.188264	27.41	27.84	-0.4315	0.3166	1.363	19.72	0.45604
YWHAZ	No	0.189445	33.92	33.59	0.3361	0.2497	1.346	26.97	0.457407
ELOC	No	0.190366	27.47	27	0.4716	0.3506	1.345	25.56	0.459033
ENSA	No	0.191438	28.7	28.57	0.1279	0.09543	1.34	26.78	0.461019
PPA1	No	0.192442	30.3	30.2	0.1086	0.08102	1.34	24.85	0.461777
PSD3	No	0.192337	27.31	26.59	0.722	0.5369	1.345	22.06	0.461777
ATP6V1H	No	0.192501	29.93	30.04	-0.1082	0.08094	1.337	26.45	0.461777
EIF2S3B	No	0.192897	28.34	28.51	-0.1638	0.122	1.343	22.17	0.46213
CUL1	No	0.193345	29.01	28.81	0.2026	0.1498	1.352	17.78	0.462606
PSMC6	No	0.194381	26.11	25.41	0.6904	0.516	1.338	22.25	0.464485
ACTR3	No	0.194809	30.19	30.27	-0.07318	0.05503	1.33	26.64	0.464909
NDUFAB1	No	0.196579	26.49	26.1	0.3883	0.2919	1.331	22.64	0.466731
PFDN6	No	0.1961	28.13	28.24	-0.1113	0.08396	1.326	26.48	0.466731
GAS7	No	0.196024	28.77	28.23	0.5372	0.4032	1.332	22.61	0.466731
GPR158	No	0.196525	25.95	25.7	0.2448	0.1842	1.329	23.89	0.466731
DCUN1D1	No	0.198627	26.31	25.98	0.3245	0.2458	1.32	25.06	0.470991
USP7	No	0.200106	29.16	28.42	0.7469	0.5686	1.314	26.82	0.473891
UBE2L3	No	0.200518	30.82	30.99	-0.1738	0.1317	1.32	21.96	0.47426
SRGAP3	No	0.201578	25.51	25.13	0.3816	0.2897	1.317	21.6	0.476035
CRTC1	No	0.201782	24.6	24.35	0.2538	0.194	1.308	26.9	0.476035
ACYP2	No	0.202045	28.23	28.5	-0.2735	0.2086	1.311	24.58	0.476052
FERMT2	No	0.202324	28.88	29	-0.1242	0.09483	1.309	24.97	0.476104
RGS6	No	0.202653	27.72	27.28	0.4392	0.3364	1.306	27	0.476274
SH3KBP1	No	0.203077	25.18	25.42	-0.2424	0.1841	1.317	19.72	0.476666
PPP1R11	No	0.206477	26.45	26.19	0.264	0.2035	1.298	24.57	0.4768
DDAH1	No	0.204128	33.6	33.73	-0.1364	0.1044	1.306	23.35	0.4768
AP2A1	No	0.204669	32.01	31.91	0.1061	0.08157	1.301	26.17	0.4768
C9	No	0.206415	24.54	25.07	-0.5369	0.4119	1.303	21.25	0.4768
APOB	No	0.204955	26.8	27.54	-0.7439	0.569	1.307	21.37	0.4768
NUTF2	No	0.20618	30.17	30.29	-0.1208	0.09264	1.304	21.04	0.4768
PPP2CA	No	0.205319	30.35	30.02	0.3318	0.2556	1.298	26.84	0.4768
SF1	No	0.204795	27.07	26.91	0.1562	0.1202	1.299	26.93	0.4768
HOOK3	No	0.206213	26.14	25.88	0.2648	0.204	1.298	25	0.4768
NRCAM	No	0.205779	31.81	31.65	0.1603	0.1233	1.3	24.08	0.4768
SGIP1	No	0.204294	29.68	29.57	0.1143	0.08779	1.302	26.28	0.4768
DBNL	No	0.206095	28.73	28.4	0.3268	0.2515	1.299	24.19	0.4768
MCTS1	No	0.205376	28.69	28.51	0.1729	0.1332	1.298	26.34	0.4768
CELF2	No	0.208083	26.72	27.07	-0.3493	0.2695	1.296	22.42	0.47991
DNAJC6	No	0.209547	28.81	28.38	0.4246	0.3303	1.285	27	0.482687
STX7	No	0.210459	27.98	28.24	-0.2657	0.2066	1.286	24.46	0.484186
FGG	No	0.21101	29.67	30.15	-0.474	0.3698	1.282	26.56	0.484852
TIAL1	No	0.21237	25.54	25.69	-0.1504	0.1171	1.284	22.28	0.487374
RAB4A	No	0.214171	27.83	27.95	-0.1244	0.09759	1.275	24.7	0.490899
NAPG	No	0.214914	26.11	26.47	-0.3533	0.2782	1.27	26.97	0.491995
UBQLN2	No	0.215555	26.92	26.78	0.1434	0.113	1.269	26.27	0.492852
FNTA	No	0.216501	25.01	25.19	-0.1834	0.1444	1.27	23.54	0.494406
ASRGL1	No	0.217104	29.99	30.16	-0.1709	0.1352	1.264	26.81	0.495174
CRPPA	No	0.217476	23.65	23.92	-0.2628	0.2073	1.268	22.96	0.495413
LSM8	No	0.219459	26.75	26.98	-0.2298	0.1826	1.259	25.67	0.496878
CTSA	No	0.219371	24.07	24.28	-0.2086	0.1657	1.259	26.05	0.496878
GCSH	No	0.218507	28.68	28.44	0.2363	0.1873	1.262	25.57	0.496878
TBCC	No	0.219087	24.91	24.62	0.2907	0.2293	1.268	20.52	0.496878
CACYBP	No	0.219403	30.14	30.26	-0.1136	0.09016	1.26	25.09	0.496878
NOVA1	No	0.220284	25.67	25.33	0.3318	0.264	1.257	25.44	0.496925
SRSF2	No	0.220091	26.31	26.64	-0.3265	0.2578	1.266	19.82	0.496925
CCNY	No	0.219953	26.68	26.43	0.2413	0.1914	1.26	23.33	0.496925
ACO1	No	0.221415	29.48	29.59	-0.1167	0.09276	1.258	22.44	0.498869
CAND1	No	0.221852	32.31	32.4	-0.08262	0.06598	1.252	25.53	0.499247
GMFB	No	0.222748	31.12	31.27	-0.1485	0.1187	1.252	24.1	0.500656
SH3GL1	No	0.223073	28.54	28.15	0.3893	0.3103	1.254	21.62	0.500779
EEF1B2	No	0.224069	29.34	28.94	0.4	0.3211	1.246	25.69	0.502341
CALR	No	0.22431	29.12	28.55	0.5766	0.4636	1.244	26.96	0.502341
HSP90AB4P	No	0.225044	27.06	26.41	0.6511	0.5244	1.242	26.94	0.503376
GGCT	No	0.227044	28.98	28.85	0.1278	0.1032	1.239	24.85	0.504616
SLC3A2	No	0.227231	25.16	25.38	-0.217	0.1756	1.236	26.83	0.504616
PPP3CB	No	0.227111	29.8	29.66	0.1401	0.1133	1.236	26.93	0.504616
RARS1	No	0.226786	26.71	26.26	0.4464	0.3599	1.24	24.02	0.504616
ERH	No	0.226451	27.3	27.47	-0.1769	0.142	1.246	21.32	0.504616
EHD3	No	0.226688	29.28	28.53	0.7478	0.601	1.244	21.66	0.504616
NUDT14	No	0.227822	25.9	25.73	0.1718	0.1389	1.237	24.32	0.505203
PRRT3	No	0.22804	26.39	26.15	0.2392	0.1937	1.235	25.95	0.505203
EIF3F	No	0.235517	26.47	25.91	0.5551	0.4574	1.214	26.82	0.505688
DYNC1I1	No	0.230404	27.23	27.39	-0.1558	0.127	1.227	26.72	0.505688
ROCK2	No	0.228971	29.22	28.23	0.9941	0.8076	1.231	26.99	0.505688
EPN2	No	0.236212	25.3	25.14	0.1609	0.1328	1.212	26.48	0.505688
CRYAB	No	0.229171	24.41	25.21	-0.7949	0.6459	1.231	26.77	0.505688
CAT	No	0.235727	28.91	29.18	-0.2693	0.2215	1.216	24.37	0.505688
PYGM	No	0.235774	31.1	30.87	0.2301	0.1894	1.215	24.79	0.505688
PRPS2	No	0.236457	24.65	24.46	0.1836	0.1509	1.217	22.25	0.505688
PAM	No	0.236713	25.37	25.07	0.3003	0.2481	1.21	26.94	0.505688
HK1	No	0.229181	32.65	32.95	-0.2946	0.2373	1.241	19.68	0.505688
MYH9	No	0.231404	29.9	29.41	0.4857	0.3959	1.227	24.98	0.505688
ARFIP2	No	0.2365	27.18	26.92	0.2503	0.2067	1.211	26.88	0.505688
RAD23B	No	0.230812	30.33	30.44	-0.1068	0.08633	1.238	19.16	0.505688
COPS2	No	0.232093	28.73	28.28	0.4458	0.3643	1.224	25.68	0.505688
YWHAH	No	0.236485	31.88	31.33	0.547	0.4513	1.212	25.98	0.505688
DNM1	No	0.229894	27.45	26.45	0.9989	0.8058	1.24	19.41	0.505688
NONO	No	0.233361	28.4	27.85	0.5453	0.4472	1.219	26.72	0.505688
SF3B3	No	0.229802	25.22	25.04	0.1843	0.1497	1.231	24.86	0.505688
MYLK	No	0.235602	25.76	26.06	-0.3068	0.2512	1.221	20.86	0.505688
TXNRD1	No	0.231444	27.66	27.15	0.5098	0.4164	1.224	27	0.505688
PPP2R2D	No	0.232359	24.58	24.27	0.3127	0.2557	1.223	25.71	0.505688
HSDL2	No	0.232068	28.94	29.05	-0.1105	0.09031	1.223	26.13	0.505688
MTSS2	No	0.236391	26.59	26.77	-0.1835	0.1516	1.211	27	0.505688
STAM	No	0.231942	29.13	28.87	0.2553	0.2083	1.226	24.39	0.505688
COPS4	No	0.235133	28.98	28.71	0.2703	0.2225	1.215	26.25	0.505688
CAB39L	No	0.235387	28.1	28.23	-0.1277	0.1052	1.214	26.88	0.505688
CTPS2	No	0.233643	25.14	25.4	-0.2608	0.2123	1.228	19.88	0.505688
SEPTIN11	No	0.230535	32.21	32.32	-0.1068	0.08673	1.231	23.47	0.505688
DNAJB4	No	0.230085	24.07	23.84	0.2315	0.1879	1.232	23.57	0.505688
ICAM5	No	0.23415	29.2	29.47	-0.2682	0.2201	1.218	25.86	0.505688
COPS3	No	0.236243	28.6	28.19	0.4122	0.3402	1.212	26.86	0.505688
SARS1	No	0.23736	31.12	31.21	-0.09473	0.07813	1.212	23.56	0.506418
API5	No	0.237601	27.11	27.26	-0.1472	0.1218	1.208	26.63	0.506418
THY1	No	0.238133	28.86	28.46	0.4045	0.3353	1.206	26.91	0.506962
APLP1	No	0.238403	28.86	29.04	-0.1762	0.1456	1.21	23.28	0.506962
NOVA2	No	0.239207	24.88	24.55	0.3303	0.2738	1.206	24.59	0.508089
PSIP1	No	0.240363	28.04	28.2	-0.1553	0.1293	1.201	26.79	0.508953
DLG2	No	0.24067	29.48	29.32	0.1541	0.1276	1.207	21.01	0.508953
PPP2R5E	No	0.24055	27.37	27.11	0.2621	0.2176	1.205	23.15	0.508953
ACOT13	No	0.240712	28.94	28.75	0.195	0.1626	1.2	27	0.508953
GCLC	No	0.241464	27.85	26.99	0.8565	0.7125	1.202	23.21	0.509961
COPS7A	No	0.243024	26.86	26.56	0.2987	0.2498	1.196	25.05	0.512673
KPNA4	No	0.243783	26.37	26.01	0.3599	0.3007	1.197	22.69	0.513164
TMPO	No	0.24381	27.53	27.73	-0.202	0.1666	1.212	15.31	0.513164
ACADSB	No	0.244265	27.42	27.28	0.1383	0.1158	1.195	23.21	0.513537
VARS1	No	0.244553	28.1	27.64	0.4619	0.3883	1.19	26.98	0.51356
PHGDH	No	0.246945	30.2	30.51	-0.3088	0.2602	1.187	23.98	0.516246
BCKDHA	No	0.246552	25.94	25.63	0.3119	0.2617	1.192	21.2	0.516246
FDPS	No	0.246512	29.29	29.44	-0.1491	0.1258	1.186	25.9	0.516246
PREP	No	0.246765	31.15	30.73	0.424	0.3575	1.186	24.87	0.516246
PTK2	No	0.24769	26.71	26.86	-0.1481	0.1252	1.183	25.81	0.51722
DNPH1	No	0.248839	28.27	28.43	-0.1557	0.1317	1.183	23.44	0.519036
PGAM1	No	0.249181	33.18	32.79	0.3842	0.3262	1.178	26.71	0.519164
GNB5	No	0.249938	27.67	27.29	0.385	0.3243	1.187	18.82	0.520156
LANCL2	No	0.252225	29.66	29.53	0.1324	0.113	1.171	25.65	0.524328
FUS	No	0.252753	26.73	26.55	0.1787	0.1524	1.172	23.51	0.524837
OSBP	No	0.253164	27.31	26.98	0.3335	0.2846	1.172	23.33	0.525102
PPM1F	No	0.253889	27.68	27.05	0.6384	0.5475	1.166	26.77	0.525437
LXN	No	0.253892	24.54	24.86	-0.322	0.2759	1.167	25.73	0.525437
RANBP1	No	0.255266	26.81	26.3	0.505	0.4339	1.164	25.54	0.527127
NPEPPS	No	0.255277	32.87	32.96	-0.09027	0.07716	1.17	20.75	0.527127
NEBL	No	0.256144	29.12	29.03	0.09441	0.0813	1.161	25.99	0.527157
ATP5F1D	No	0.255905	26.15	26.51	-0.3598	0.3096	1.162	25.37	0.527157
OSBPL1A	No	0.256106	29	28.65	0.342	0.2948	1.16	26.98	0.527157
YWHAQ	No	0.256944	32.1	31.67	0.4296	0.3709	1.158	26.96	0.527631
BROX	No	0.256801	25.81	25.42	0.3901	0.3365	1.159	26.27	0.527631
TCP1	No	0.26022	29.38	29.56	-0.1772	0.1539	1.151	25.74	0.533668
NSF	No	0.260459	26.22	26.6	-0.3806	0.329	1.157	20.68	0.533668
NEDD8	No	0.261455	25.99	26.54	-0.5538	0.4828	1.147	26.94	0.535106
CHMP1B	No	0.261738	25.04	25.24	-0.2008	0.1746	1.15	23.3	0.535106
SH3BGRL3	No	0.264114	29.67	29.78	-0.1053	0.09219	1.143	24.63	0.539369
EEF2	No	0.265058	30.83	30.64	0.1883	0.1655	1.138	26.96	0.540702
PPP2R1A	No	0.26611	31.71	31.31	0.4062	0.3573	1.137	25.64	0.54225
FASN	No	0.266825	30.22	29.02	1.201	1.058	1.136	25.16	0.542515
ACIN1	No	0.266725	24.08	24.43	-0.345	0.3033	1.137	23.71	0.542515
HPX	No	0.267481	24.25	24.72	-0.4762	0.4179	1.139	20.76	0.54262
BLVRA	No	0.267754	29.97	30.08	-0.1068	0.09407	1.136	22.94	0.54262
PPA2	No	0.267287	28.16	28.3	-0.1452	0.1277	1.137	23.14	0.54262
MAP6D1	No	0.268081	24.61	24.89	-0.278	0.2453	1.133	24.41	0.542689
PPP1R1A	No	0.268524	26.56	26.81	-0.2525	0.2215	1.14	18.79	0.542993
CRK	No	0.268871	27.57	27.36	0.2028	0.1796	1.129	26.89	0.543101
WASL	No	0.269604	28.4	28.29	0.1158	0.1026	1.129	25.37	0.543989
NMT1	No	0.270573	28.97	28.87	0.1044	0.09208	1.134	19.72	0.544168
ANK3	No	0.270125	27.25	27.51	-0.2607	0.2315	1.126	26.84	0.544168
SPART	No	0.270294	25.37	25	0.3652	0.324	1.127	24.98	0.544168
APBA1	No	0.271595	26.16	25.95	0.2176	0.1939	1.123	26.69	0.545631
PCP4L1	No	0.273556	24.68	24.51	0.1672	0.1494	1.119	25.41	0.546617
PDXK	No	0.274151	28.42	27.4	1.019	0.9128	1.116	26.94	0.546617
HSP90AB1	No	0.273324	31.34	30.75	0.5948	0.5309	1.12	24.81	0.546617
NME1	No	0.272966	29.01	28.76	0.2486	0.2211	1.125	21.78	0.546617
NAA10	No	0.273571	25.21	24.92	0.2903	0.2594	1.119	25.34	0.546617
RAP1GDS1	No	0.274444	29.89	28.84	1.049	0.9394	1.116	26.07	0.546617
PABPC3	No	0.274231	29.45	29.59	-0.1373	0.1225	1.121	22.48	0.546617
CFL2	No	0.272881	29.58	29.73	-0.1494	0.133	1.124	22.72	0.546617
PDIA3	No	0.275127	29.2	28.51	0.6984	0.6267	1.114	26.51	0.546803
AIMP1	No	0.275075	27.18	26.9	0.2853	0.2559	1.115	25.85	0.546803
ATG7	No	0.275912	28.61	28.71	-0.1001	0.08985	1.115	24.34	0.547224
CALB1	No	0.275996	29.39	29.19	0.1998	0.1796	1.112	26.7	0.547224
HSD17B8	No	0.276224	25.58	25.33	0.25	0.2248	1.112	26.4	0.547224
CIT	No	0.278539	22.81	23.09	-0.2836	0.2556	1.11	23.04	0.550221
SNCA	No	0.279343	33.67	33.53	0.1372	0.1243	1.104	27	0.550221
RAB5C	No	0.279764	29.05	29.25	-0.2011	0.1822	1.103	26.44	0.550221
PPP1R7	No	0.280007	31.39	31.3	0.08844	0.08011	1.104	25.36	0.550221
INA	No	0.278545	31.34	31.63	-0.2881	0.2601	1.108	24.99	0.550221
LRRC20	No	0.279314	25.44	25.18	0.2676	0.2417	1.107	23.75	0.550221
STMN3	No	0.280111	26.01	25.83	0.1859	0.1687	1.102	27	0.550221
RTCB	No	0.27951	29.5	29.35	0.1443	0.1305	1.106	24.69	0.550221
CCT7	No	0.280593	28.76	28.94	-0.1717	0.1557	1.102	25.42	0.550586
AP1B1	No	0.281184	29.7	29.49	0.2061	0.1868	1.103	23.48	0.551163
IPO5	No	0.282489	29.83	29.5	0.3293	0.3002	1.097	26.95	0.552061
AHNAK2	No	0.282536	27.6	27.82	-0.224	0.2035	1.101	22.4	0.552061
WDR48	No	0.282286	25.79	25.62	0.1619	0.1474	1.098	25.53	0.552061
SSB	No	0.284538	28.3	28.04	0.2562	0.2347	1.092	27	0.555055
AMPD3	No	0.284667	24.08	24.3	-0.2208	0.2005	1.101	18.7	0.555055
SUB1	No	0.285504	27.65	27.52	0.1314	0.1199	1.096	20.95	0.556103
NECAP1	No	0.287179	28.42	28.3	0.1193	0.1093	1.092	21.32	0.558778
S100A1	No	0.288475	32.82	33.15	-0.3293	0.3038	1.084	25.76	0.560712
VPS35	No	0.288954	30.58	29.73	0.8426	0.7787	1.082	26.54	0.561054
SUCLG1	No	0.291913	26.46	25.73	0.729	0.6774	1.076	25.54	0.562091
SRSF4	No	0.290752	24.35	24.66	-0.306	0.284	1.078	26.83	0.562091
CRYZ	No	0.291849	30.13	30.35	-0.2211	0.2055	1.076	26.29	0.562091
EIF4A2	No	0.289964	30.54	30.31	0.2324	0.215	1.081	25.47	0.562091
NAPRT	No	0.290306	26.1	26.36	-0.2603	0.2402	1.084	21.78	0.562091
COPS6	No	0.29082	28.52	28.25	0.262	0.2428	1.079	25.28	0.562091
ARL8A	No	0.291367	25.7	25.93	-0.2279	0.2116	1.077	25.55	0.562091
PCDH9	No	0.291752	24.83	25.07	-0.2372	0.2204	1.076	26.04	0.562091
REPS2	No	0.293336	24.6	24.42	0.1874	0.1747	1.073	25.58	0.564245
SEC14L2	No	0.294076	28.03	27.54	0.4869	0.4515	1.078	19.41	0.564854
PSMD13	No	0.294261	26.65	26.12	0.5326	0.4979	1.07	26.68	0.564854
SCRN3	No	0.29581	26.73	26.87	-0.1401	0.1314	1.066	26.99	0.565486
PTK2B	No	0.295736	26.44	26	0.4432	0.4134	1.072	21.18	0.565486
PDIA6	No	0.295698	28.28	28.12	0.1553	0.1453	1.068	24.7	0.565486
GGA3	No	0.295581	26.28	25.97	0.3171	0.2972	1.067	26.88	0.565486
RAD23A	No	0.301047	27.9	28	-0.09584	0.09017	1.063	19.21	0.574904
FN3K	No	0.301367	28.95	28.83	0.1201	0.1136	1.057	23.62	0.574923
SPTBN2	No	0.301898	30.22	29.79	0.4292	0.4067	1.055	23.71	0.575344
LMNB2	No	0.303102	27.37	27.86	-0.4844	0.4605	1.052	24.32	0.576777
C1QBP	No	0.303272	30.41	30.27	0.147	0.14	1.05	26.23	0.576777
RAB6A	No	0.304194	30.65	30.77	-0.1133	0.1077	1.052	22.1	0.577345
EIF4H	No	0.304056	27.49	27.13	0.3625	0.3446	1.052	22.21	0.577345
PTMS	No	0.307161	27.96	28.21	-0.2494	0.2394	1.042	25.85	0.57862
ADD2	No	0.306566	31.46	31.39	0.07168	0.06874	1.043	26.24	0.57862
EPS15	No	0.306993	24.48	24.68	-0.2004	0.1918	1.045	22.62	0.57862
STX1B	No	0.307354	31.02	31.23	-0.2061	0.1979	1.041	25.97	0.57862
PPP1CB	No	0.306539	27.94	27.72	0.2218	0.2124	1.044	24.49	0.57862
AMER2	No	0.306848	26.23	26.39	-0.1622	0.1553	1.045	23.25	0.57862
FUBP1	No	0.306838	28.1	28	0.1044	0.1002	1.042	26.11	0.57862
GDA	No	0.307362	32.05	31.9	0.1572	0.151	1.041	26.27	0.57862
EIF3M	No	0.308236	26.67	26.19	0.4805	0.4623	1.039	25.88	0.57909
PPIL1	No	0.307998	25.5	24.77	0.7247	0.6957	1.042	23.83	0.57909
GRB2	No	0.309037	29.39	29.47	-0.08154	0.07824	1.042	21.18	0.580008
NIT2	No	0.309724	28.5	28.4	0.09561	0.092	1.039	22.57	0.580709
SLC12A2	No	0.310538	25.04	25.24	-0.1943	0.1878	1.035	25.49	0.581648
PRMT5	No	0.31213	26.62	26.3	0.3257	0.3144	1.036	20.72	0.584039
DCTN4	No	0.312712	25.97	25.48	0.4932	0.4788	1.03	25.26	0.584537
ILF2	No	0.313556	28.76	29.02	-0.2579	0.251	1.028	25.86	0.585526
PPP2R5A	No	0.314187	24.52	24.7	-0.1802	0.1754	1.027	24.8	0.586115
EIF3A	No	0.315442	27.32	26.81	0.5078	0.4963	1.023	26.56	0.586684
AGAP3	No	0.315374	27.23	27.32	-0.09894	0.0966	1.024	25.34	0.586684
PSME2	No	0.315381	27.73	27.88	-0.1542	0.1507	1.023	26.66	0.586684
HPCAL1	No	0.316477	28.84	28.65	0.1869	0.1831	1.021	26.99	0.58802
ALDH4A1	No	0.31859	31.02	30.87	0.1486	0.146	1.018	24.54	0.589802
OGDH	No	0.317916	26.72	26.41	0.313	0.3063	1.022	22.15	0.589802
FKBP4	No	0.318465	29.92	29.6	0.322	0.3167	1.017	26.53	0.589802
TUBB8	No	0.318709	28.24	27.64	0.5966	0.5865	1.017	25.25	0.589802
ALDH1A1	No	0.319656	30.91	31.06	-0.1491	0.1468	1.015	25.08	0.590966
SFPQ	No	0.320897	30.2	30.07	0.1341	0.1326	1.011	26.59	0.59149
DECR1	No	0.320598	28.78	28.91	-0.1309	0.1294	1.012	26.52	0.59149
RABL6	No	0.320325	27.32	27.22	0.09679	0.09542	1.014	24.52	0.59149
WDR44	No	0.321516	28.4	28.33	0.06657	0.06591	1.01	26.96	0.592043
ME3	No	0.321994	30.03	29.86	0.1657	0.164	1.01	24.96	0.592334
HDHD2	No	0.322605	30.64	30.74	-0.09931	0.09843	1.009	25.22	0.592872
SOD2	No	0.32348	29.32	29.5	-0.1743	0.1733	1.006	27	0.593099
PDIA4	No	0.323094	27.66	27.53	0.1308	0.1299	1.007	25.79	0.593099
TCOF1	No	0.323689	24.29	24.1	0.1921	0.1904	1.009	22.6	0.593099
NAXD	No	0.325194	29.17	29.3	-0.1332	0.1329	1.002	26.81	0.595268
COPS8	No	0.32556	26.95	26.77	0.184	0.1836	1.002	25.42	0.59535
FGA	No	0.326384	29.79	30.17	-0.3839	0.3839	1	26.44	0.595683
PREPL	No	0.326283	30.33	30.01	0.3152	0.3147	1.002	24.67	0.595683
ACAA2	No	0.326736	29.57	29.43	0.1416	0.1418	0.9989	26.93	0.595739
SRPK2	No	0.327885	25.29	25.06	0.2277	0.2285	0.9965	26.92	0.596661
CUL2	No	0.327796	28.96	28.44	0.5226	0.5244	0.9967	26.95	0.596661
AP1G1	No	0.329026	27.26	26.52	0.7463	0.7506	0.9942	26.73	0.59815
FABP3	No	0.329846	31.55	31.42	0.1371	0.1382	0.9926	26.64	0.598858
SPTBN1	No	0.330285	34.84	35	-0.1564	0.1574	0.9935	24.26	0.598858
SNX12	No	0.330384	26.51	26.04	0.4728	0.4769	0.9913	26.79	0.598858
TPM4	No	0.333974	29.78	29.91	-0.133	0.1352	0.9838	26.86	0.604774
ACOT7	No	0.337004	31.88	31.76	0.1208	0.1233	0.9802	23.4	0.605992
NUDT3	No	0.337784	26.71	26.56	0.1579	0.1607	0.9828	19.46	0.605992
CHGB	No	0.338895	28.2	28.03	0.1724	0.177	0.9737	26.88	0.605992
HEXB	No	0.336704	27.33	27.47	-0.1408	0.1433	0.9823	21.86	0.605992
ACADS	No	0.337372	27.23	26.88	0.3512	0.3574	0.9824	20.44	0.605992
ATP6V1B2	No	0.338275	31.35	31.45	-0.1004	0.1028	0.976	25.44	0.605992
GABARAPL2	No	0.338861	28.69	28.82	-0.131	0.1341	0.9766	23.13	0.605992
CYCS	No	0.335844	32.3	32.16	0.1378	0.1406	0.9799	26.91	0.605992
SAFB	No	0.338317	27.09	27.26	-0.1628	0.1658	0.9821	19.1	0.605992
TCEAL6	No	0.336631	28.36	28.24	0.1203	0.1229	0.9783	26.99	0.605992
GPD1L	No	0.337205	29.69	29.58	0.1179	0.1206	0.9781	25.52	0.605992
FAM3C	No	0.33554	25	24.84	0.1586	0.1611	0.9846	21.97	0.605992
TFG	No	0.334999	29.53	29.43	0.09995	0.1017	0.9827	25.53	0.605992
ARPC5	No	0.339435	25.65	25.77	-0.1229	0.1263	0.973	26.19	0.606372
YWHAG	No	0.3402	32.72	32.24	0.4879	0.5015	0.9729	24.21	0.607153
EIF3C	No	0.340595	26.55	26.2	0.3496	0.3603	0.9703	26.8	0.607275
RAB10	No	0.342735	28.73	28.88	-0.1511	0.1563	0.9667	25.57	0.609917
TBC1D13	No	0.342543	24.14	23.96	0.1824	0.1885	0.9681	24.33	0.609917
TMSB4X	No	0.343801	32.61	32.79	-0.1776	0.1827	0.9722	18.02	0.611228
PKM	No	0.345464	35.7	35.8	-0.09531	0.09924	0.9603	26.82	0.613008
GNB2	No	0.345461	27.32	26.93	0.3893	0.4028	0.9665	19.8	0.613008
PFAS	No	0.349098	28.61	28.74	-0.1298	0.1361	0.9539	25.45	0.613779
FGB	No	0.347666	29.51	29.88	-0.3685	0.3855	0.9559	26.77	0.613779
PDHA1	No	0.349539	27.94	27.79	0.1553	0.1628	0.9542	23.88	0.613779
PCMT1	No	0.348018	32.5	32.37	0.1239	0.1296	0.9558	25.82	0.613779
PTPRZ1	No	0.349526	30.95	31.08	-0.1302	0.1367	0.9525	26.29	0.613779
TARS1	No	0.34804	28.86	28.96	-0.09958	0.1043	0.9551	26.83	0.613779
YWHAE	No	0.348916	34.52	34.32	0.1968	0.2063	0.9538	26.2	0.613779
SET	No	0.346271	30.7	30.81	-0.1108	0.1155	0.9589	26.49	0.613779
ATP6V1F	No	0.348068	28.84	28.97	-0.127	0.133	0.9553	26.54	0.613779
SV2A	No	0.348259	24.58	24.81	-0.2367	0.2479	0.9547	26.83	0.613779
XPNPEP1	No	0.346666	29.3	29.39	-0.08513	0.08885	0.9581	26.51	0.613779
PDE6D	No	0.351354	25.4	25.3	0.09305	0.0979	0.9505	23.98	0.615217
MAP6	No	0.351054	32.41	32.57	-0.1553	0.1631	0.9517	23.17	0.615217
LZTFL1	No	0.351324	27.71	27.29	0.4259	0.4489	0.9489	26.24	0.615217
MAPRE1	No	0.351715	29.12	29.24	-0.1121	0.1181	0.9495	24.3	0.615268
BIN1	No	0.353568	31.36	31.46	-0.09083	0.09578	0.9483	21.41	0.616669
STXBP1	No	0.353846	33.38	32.64	0.7411	0.7837	0.9457	23.75	0.616669
RTN1	No	0.353834	30.94	30.83	0.1147	0.1214	0.9443	25.56	0.616669
COPS5	No	0.353439	28.7	28.53	0.1699	0.1796	0.9458	24.64	0.616669
PDAP1	No	0.356696	27.81	27.91	-0.1051	0.112	0.9384	25.92	0.619888
SART3	No	0.356383	25.78	25.55	0.2361	0.2516	0.9384	27	0.619888
PFDN4	No	0.356667	27.32	27.18	0.1468	0.1564	0.9387	25.51	0.619888
PTPN11	No	0.357392	31.1	30.98	0.1283	0.1367	0.9384	23.94	0.619937
SEPTIN3	No	0.357123	31.33	31.24	0.08201	0.0875	0.9373	26.36	0.619937
SNRPD3	No	0.357864	25.39	25.16	0.227	0.2426	0.9356	26.7	0.620174
VAPB	No	0.358403	29.09	29.21	-0.1178	0.1255	0.9386	21.45	0.620529
TOMM70	No	0.359079	26.82	26.36	0.4585	0.4907	0.9344	24.89	0.620884
BGN	No	0.359612	26.05	26.43	-0.3842	0.4119	0.9326	25.92	0.620884
RAB8B	No	0.359351	26.74	26.88	-0.143	0.1532	0.9334	25.49	0.620884
SRSF3	No	0.360213	26.47	26.71	-0.2329	0.2496	0.9332	23.48	0.621342
CSPG5	No	0.360808	25.86	26.2	-0.337	0.3593	0.9379	17.88	0.62179
HNRNPH1	No	0.362177	26.95	26.43	0.5179	0.5577	0.9286	24.42	0.622684
ILF3	No	0.362334	28.88	29.16	-0.2764	0.2978	0.9281	24.64	0.622684
CKAP5	No	0.361772	28.23	28.54	-0.3143	0.3362	0.9349	18.68	0.622684
GCDH	No	0.363446	28.02	27.88	0.1403	0.1517	0.9248	26.39	0.624017
NIT1	No	0.363894	26.19	25.91	0.2802	0.3026	0.9258	23.69	0.624207
PPP6R2	No	0.365475	24.93	24.67	0.2502	0.27	0.9265	19.55	0.626341
SNRPA	No	0.36723	25.78	25.54	0.2342	0.2554	0.9171	26.99	0.628767
CA2	No	0.367796	31.9	32.16	-0.2596	0.2822	0.9197	21.75	0.629154
SH3GL2	No	0.368248	32.48	32.24	0.2362	0.2571	0.9191	21.52	0.629348
CORO2B	No	0.369357	26.75	26.37	0.3761	0.4119	0.9132	26.5	0.630663
ETHE1	No	0.371833	25.64	25.84	-0.1985	0.2184	0.9089	25.81	0.631966
KCTD16	No	0.371696	25.96	25.79	0.1758	0.1935	0.9085	26.92	0.631966
SLC12A5	No	0.371188	24.96	24.76	0.1996	0.2192	0.9103	25.55	0.631966
ATP5IF1	No	0.372166	28.86	29.08	-0.2254	0.2484	0.9075	26.99	0.631966
NRXN3	No	0.371906	27.73	27.38	0.3534	0.3849	0.9183	16.24	0.631966
SNX5	No	0.371988	27.27	27.02	0.2562	0.2819	0.9088	25.42	0.631966
CRYZL1	No	0.374123	26.96	27.09	-0.1267	0.1401	0.9049	25.11	0.632964
CA1	No	0.377072	31.54	31.83	-0.2875	0.3201	0.8981	27	0.632964
EIF1	No	0.376462	27.7	27.56	0.136	0.1512	0.8994	26.79	0.632964
HNRNPA3	No	0.376494	27.5	26.88	0.6166	0.685	0.9001	25.47	0.632964
SNRPE	No	0.374804	25	24.73	0.2736	0.3028	0.9033	25.58	0.632964
KLC1	No	0.37519	28.38	28.04	0.3412	0.3782	0.9021	26.29	0.632964
PIN1	No	0.376471	26.61	25.96	0.6446	0.7144	0.9023	22.45	0.632964
CUL4B	No	0.374266	28.7	28.79	-0.0887	0.09795	0.9055	23.83	0.632964
TSC22D1	No	0.375901	28.58	28.47	0.1068	0.1183	0.9028	23.19	0.632964
SLK	No	0.37698	27.24	26.91	0.3359	0.3731	0.9004	23.64	0.632964
THYN1	No	0.376326	24.82	24.99	-0.1788	0.1978	0.9038	21.03	0.632964
CHCHD2	No	0.377191	25.64	25.44	0.2001	0.2225	0.8993	24.6	0.632964
SLC4A4	No	0.375074	26.68	26.97	-0.2961	0.3278	0.9033	24.83	0.632964
PDLIM3	No	0.37906	24.58	24.77	-0.1854	0.2072	0.8943	26.94	0.635525
LSM6	No	0.37954	25.91	26.01	-0.105	0.1172	0.8961	22.82	0.635756
ERP29	No	0.380167	27.13	26.99	0.1378	0.1543	0.8932	25.27	0.636231
AGFG1	No	0.382976	26.2	26.02	0.1833	0.2048	0.8952	17.31	0.640354
FUCA1	No	0.383864	24.38	24.19	0.1844	0.2083	0.8852	26.97	0.641261
USP15	No	0.385917	25.84	25.65	0.1895	0.215	0.8815	26.67	0.64411
ACTN1	No	0.387005	32.97	32.82	0.1477	0.1678	0.8797	26.3	0.645304
KCTD12	No	0.387328	27.81	27.93	-0.1231	0.1401	0.8787	27	0.645304
HNRNPR	No	0.388863	26.85	26.53	0.3166	0.3613	0.8764	25.95	0.647279
NDUFV2	No	0.390505	25.57	25.85	-0.28	0.3208	0.8729	26.73	0.648267
SUCLG2	No	0.390429	26.05	25.77	0.2851	0.3265	0.8732	26.33	0.648267
LAMTOR2	No	0.390073	23.43	23.59	-0.1575	0.1793	0.8782	20.33	0.648267
CMPK1	No	0.392689	27.83	27.17	0.6607	0.7603	0.869	26.33	0.650484
TNKS1BP1	No	0.392283	25.36	25.52	-0.1581	0.1818	0.8697	26.47	0.650484
PAIP1	No	0.392893	26.19	26.31	-0.1131	0.1302	0.8687	26.21	0.650484
PSMA2	No	0.394346	29.18	29.29	-0.1021	0.1178	0.8667	25.08	0.651725
LYRM7	No	0.394231	24.2	24.05	0.153	0.1766	0.866	26.54	0.651725
SERPINA3	No	0.396426	29.05	28.62	0.4257	0.4938	0.862	26.39	0.653601
AKR1C3	No	0.396891	26.6	26.13	0.4683	0.544	0.8609	26.86	0.653601
RABGGTB	No	0.396625	25.09	24.79	0.2945	0.3414	0.8627	24.65	0.653601
DPYSL2	No	0.395998	36.28	36.36	-0.07509	0.08654	0.8677	19.72	0.653601
RNF7	No	0.400698	24.48	24.33	0.1563	0.1825	0.8568	22.25	0.659286
PARK7	No	0.402438	33.13	33.25	-0.117	0.1374	0.8513	25.82	0.66156
IPO7	No	0.40366	28.29	28.01	0.2853	0.3359	0.8493	25.33	0.661965
GSTO1	No	0.403197	31.02	31.12	-0.1075	0.1266	0.8493	26.96	0.661965
PGM2L1	No	0.403755	30.95	30.85	0.1028	0.1209	0.8502	23.58	0.661965
ATIC	No	0.405942	28.93	28.4	0.5304	0.628	0.8445	26.45	0.663012
CAP2	No	0.405442	27.14	26.76	0.3819	0.4479	0.8526	17.4	0.663012
DST	No	0.406539	27.21	27.52	-0.3016	0.3577	0.8432	26.91	0.663012
FSCN1	No	0.406179	31.74	31.64	0.105	0.1244	0.8441	26.47	0.663012
CPLX2	No	0.404888	29.89	29.78	0.1095	0.1291	0.8478	24.11	0.663012
NLN	No	0.406464	27.4	27.49	-0.09057	0.1074	0.8434	26.79	0.663012
PVALB	No	0.407626	27.81	28.12	-0.3106	0.3689	0.842	25.52	0.663619
NRGN	No	0.40754	27.92	28.25	-0.3304	0.3927	0.8414	26.85	0.663619
DBN1	No	0.408445	29.23	29.14	0.09002	0.1071	0.8406	25.39	0.664014
PITRM1	No	0.408585	27.09	26.85	0.2422	0.2885	0.8395	26.99	0.664014
NUCB1	No	0.410241	27.64	27.55	0.08629	0.1031	0.837	25.95	0.66612
ANP32B	No	0.410688	24.52	24.72	-0.1992	0.2384	0.8357	26.81	0.666262
ALDH1L1	No	0.412792	31.18	31.46	-0.2787	0.3337	0.8353	21.31	0.669092
EIF4A3	No	0.415052	25.34	25.2	0.1421	0.1715	0.8287	25.14	0.672166
UBE2V1	No	0.416165	30.36	30.45	-0.08305	0.1003	0.8283	22.62	0.673117
AGO1	No	0.416365	25.19	25.42	-0.2305	0.2793	0.8254	27	0.673117
HMGCL	No	0.416848	25.42	25.52	-0.1074	0.1302	0.8247	26.73	0.673312
ME2	No	0.418825	28.23	28.35	-0.1176	0.1432	0.8214	26.15	0.673571
DTD1	No	0.418508	29.42	29.59	-0.1637	0.1992	0.8218	26.53	0.673571
CORO1B	No	0.418123	28.14	27.91	0.225	0.2731	0.8238	24.09	0.673571
HSPBP1	No	0.418691	26.52	26.42	0.1023	0.1242	0.8236	22.86	0.673571
FIS1	No	0.418743	27.26	27.44	-0.1764	0.2148	0.8212	27	0.673571
AP3B2	No	0.419751	26.9	26.15	0.7486	0.9112	0.8215	23.12	0.674474
GORASP2	No	0.421562	24.83	24.64	0.1958	0.2397	0.817	25.3	0.676707
UBQLN1	No	0.42187	28.2	28.12	0.08636	0.1059	0.8157	26.84	0.676707
BCAT1	No	0.422996	27.77	27.9	-0.1339	0.1641	0.816	22.71	0.677452
DLG1	No	0.423065	27.96	27.85	0.1031	0.1262	0.8167	21.48	0.677452
LYSMD1	No	0.425032	24.81	24.62	0.1934	0.2388	0.81	26.95	0.680015
ALYREF	No	0.42616	26.79	26.9	-0.1147	0.142	0.8081	26.85	0.681232
CFL1	No	0.429767	34.12	34.06	0.06264	0.07808	0.8023	25.69	0.682084
ELAVL4	No	0.429203	26.59	26.13	0.4568	0.5691	0.8026	26.96	0.682084
ZYX	No	0.429329	26.91	26.82	0.08235	0.1026	0.8024	26.9	0.682084
CARMIL1	No	0.429691	24.8	24.97	-0.1751	0.2183	0.8024	25.62	0.682084
DGLUCY	No	0.428249	27.83	27.4	0.4348	0.5401	0.805	25.45	0.682084
STX12	No	0.427851	28.4	28.57	-0.1627	0.2011	0.8091	20.32	0.682084
SORBS1	No	0.430004	27.39	27.49	-0.09923	0.1238	0.8018	25.68	0.682084
SEPTIN9	No	0.429561	30.36	30.42	-0.06006	0.07464	0.8047	22.16	0.682084
PTBP2	No	0.429702	24.79	25.09	-0.3002	0.3741	0.8025	25.38	0.682084
HDGFL2	No	0.431982	24.87	24.77	0.1067	0.1337	0.7982	26.06	0.684636
PYGL	No	0.433931	24.56	24.76	-0.2038	0.2554	0.7982	20.39	0.686036
PFN1	No	0.434345	30.75	30.84	-0.08554	0.1077	0.7943	25.53	0.686036
HDDC2	No	0.434119	27.04	27.2	-0.1578	0.1988	0.794	26.99	0.686036
NAP1L5	No	0.433281	24.49	24.27	0.221	0.2777	0.7961	25.67	0.686036
HARS1	No	0.43476	28.66	28.5	0.1639	0.2066	0.7933	26.06	0.686106
HRAS	No	0.435502	28.83	28.69	0.1323	0.1671	0.7918	26.57	0.686693
LAMTOR3	No	0.436351	26.97	27.07	-0.1095	0.1384	0.791	25.13	0.687447
PDE1A	No	0.437667	29.21	28.9	0.3103	0.3939	0.7878	26.98	0.688936
WARS1	No	0.439147	30.92	30.82	0.09256	0.1173	0.7891	20.36	0.69068
MYO5A	No	0.440791	26.24	25.95	0.2808	0.3584	0.7834	24.8	0.692677
SGTA	No	0.441884	27.73	27.58	0.1515	0.1941	0.7805	26.98	0.692812
USP14	No	0.441382	29.5	29.17	0.3379	0.432	0.7821	25.41	0.692812
MAP1LC3B	No	0.441998	30.64	30.85	-0.2032	0.2597	0.7824	22.88	0.692812
RAB18	No	0.442427	27.78	27.86	-0.08174	0.1045	0.7823	21.82	0.692899
CAMKV	No	0.443603	27.68	27.52	0.1611	0.2068	0.7789	24.1	0.694155
GAP43	No	0.445242	33.57	33.46	0.1098	0.1416	0.7757	24.91	0.69496
ACTA1	No	0.444679	32.22	32.06	0.159	0.2048	0.7761	26.15	0.69496
ARPC1A	No	0.445195	30.21	30.15	0.05116	0.06593	0.7761	24.31	0.69496
UBE2V2	No	0.447439	26.71	26.84	-0.1301	0.168	0.7745	20.54	0.69663
NELL2	No	0.446908	26.09	26.19	-0.09759	0.1262	0.7732	24.24	0.69663
CARHSP1	No	0.447406	28.4	28.51	-0.117	0.1516	0.7714	26.09	0.69663
DNAJA2	No	0.448502	24.58	24.75	-0.1735	0.2252	0.7705	24.12	0.696663
SRP72	No	0.449151	24.77	24.48	0.2895	0.3755	0.771	21.38	0.696663
GUCY1B1	No	0.448728	27.87	27.74	0.1255	0.1632	0.7691	26.19	0.696663
SNTA1	No	0.448644	26.93	26.38	0.5487	0.7137	0.7689	26.97	0.696663
SNX6	No	0.449339	26.35	26.01	0.3311	0.4312	0.7678	26.69	0.696663
DLAT	No	0.451607	25.5	25.67	-0.1614	0.2112	0.7644	25.74	0.696685
UBA1	No	0.44986	32.37	31.93	0.4315	0.5621	0.7677	25.04	0.696685
CNBP	No	0.450452	25.69	25.5	0.1872	0.2436	0.7686	21.67	0.696685
EEF1A1P5	No	0.451488	28.83	28.53	0.3064	0.401	0.7641	26.86	0.696685
PACS1	No	0.450937	25.72	25.86	-0.1481	0.1932	0.7667	23.31	0.696685
HSPB11	No	0.451313	25.19	25.36	-0.1618	0.2117	0.7645	26.63	0.696685
HPRT1	No	0.452409	32.26	32.18	0.08698	0.1141	0.7626	26.58	0.697342
PSMD11	No	0.453194	27.07	26.66	0.4153	0.5454	0.7614	26.22	0.697972
ALDOC	No	0.454736	35.19	35.26	-0.06432	0.0848	0.7585	26.99	0.699765
IQGAP1	No	0.456104	27.99	28.19	-0.2044	0.2701	0.7568	25.57	0.700127
PPP2CB	No	0.455846	25.48	25.35	0.133	0.1755	0.7577	24.44	0.700127
PAFAH1B2	No	0.45535	31.21	31.09	0.1185	0.1562	0.7587	24.29	0.700127
IQSEC2	No	0.458332	27.23	26.99	0.2395	0.3181	0.7528	26.09	0.702384
OLA1	No	0.458196	30.54	30.3	0.2405	0.3194	0.7529	26.28	0.702384
NACA	No	0.460437	26.54	26.38	0.159	0.2123	0.7491	26.33	0.705028
KTN1	No	0.462073	29.61	29.77	-0.1619	0.2159	0.7499	19.91	0.706948
CAST	No	0.462615	29.02	29.1	-0.08152	0.1094	0.7453	26.72	0.707195
MTPN	No	0.463085	30.21	30.12	0.08439	0.113	0.747	21.76	0.70733
LDHA	No	0.463663	33.4	33.32	0.0805	0.1083	0.7435	26.85	0.70763
CEND1	No	0.466481	28.35	28.55	-0.2022	0.2738	0.7387	27	0.711346
ACTR1A	No	0.467898	30.57	30.48	0.09604	0.1304	0.7366	26.28	0.71292
AHSA1	No	0.469336	28.69	28.15	0.5391	0.7344	0.7341	26.58	0.714523
PFDN2	No	0.471027	27.75	27.82	-0.06805	0.09305	0.7313	26.51	0.716509
ADAR	No	0.472463	24.86	25.03	-0.1726	0.2367	0.7291	26.03	0.718105
DLG4	No	0.473542	28.84	28.48	0.3582	0.4891	0.7324	17.64	0.719155
FKBP3	No	0.474507	29.44	29.37	0.07472	0.103	0.7254	26.78	0.720031
XPOT	No	0.477891	26.44	26.21	0.2289	0.318	0.7198	26.88	0.721179
DARS1	No	0.475684	28.45	28.29	0.1611	0.2225	0.7241	25.15	0.721179
EEF1G	No	0.477813	30.22	29.99	0.2344	0.3248	0.7215	23.18	0.721179
MARCKSL1	No	0.476437	26.28	26.5	-0.2228	0.3086	0.7222	26.77	0.721179
NAXE	No	0.477899	29.97	29.86	0.1171	0.1626	0.7204	25.31	0.721179
TBCB	No	0.477985	28.32	27.9	0.4187	0.5819	0.7195	27	0.721179
NDRG2	No	0.477791	31.02	31.14	-0.1214	0.1685	0.7204	25.75	0.721179
CCT3	No	0.479961	29.64	29.76	-0.1236	0.1725	0.7168	25.77	0.722983
KARS1	No	0.479948	25.6	25.25	0.3547	0.4947	0.717	25.21	0.722983
CLINT1	No	0.480741	25.77	25.88	-0.1039	0.145	0.7169	22.79	0.72357
ATP6V1D	No	0.481351	29.71	29.78	-0.06988	0.09784	0.7142	26.4	0.723901
RPA3	No	0.484965	25.91	25.77	0.146	0.2056	0.71	22.59	0.725124
ATP6V1A	No	0.484833	32.26	32.33	-0.07301	0.103	0.7086	26.19	0.725124
DYNLL1	No	0.482829	30.05	29.89	0.1564	0.2194	0.7128	24.06	0.725124
SCRN1	No	0.485293	31.73	31.52	0.2137	0.302	0.7076	26.95	0.725124
COX17	No	0.485239	26.53	26.4	0.1336	0.1877	0.7114	19.56	0.725124
PTPA	No	0.484216	29.99	29.49	0.4953	0.6976	0.71	25.23	0.725124
PFDN5	No	0.483905	28.28	28.21	0.06516	0.09176	0.7101	26.19	0.725124
RANBP3	No	0.483403	25.18	25.26	-0.08444	0.1188	0.711	26.08	0.725124
APP	No	0.488177	29.27	29.36	-0.09533	0.1354	0.7042	23.67	0.727071
SERPING1	No	0.488949	27.41	27.62	-0.2083	0.2962	0.7032	23.2	0.727071
RAB8A	No	0.488001	25.99	26.1	-0.1096	0.1558	0.7034	26.19	0.727071
ACTR2	No	0.488561	29.7	29.66	0.0425	0.06047	0.7029	25.25	0.727071
UFM1	No	0.487729	29.3	29.4	-0.09816	0.1392	0.7054	22.8	0.727071
AASDHPPT	No	0.487509	27	26.76	0.2358	0.3349	0.7041	26.53	0.727071
TKT	No	0.48941	33.2	33.29	-0.09038	0.1288	0.7019	24.26	0.727173
RIMS1	No	0.491604	24.85	25.04	-0.1933	0.2772	0.6973	26.82	0.728817
CADM4	No	0.492053	25.63	25.89	-0.2664	0.3824	0.6968	26.27	0.728817
PITHD1	No	0.492088	27.35	27.26	0.09253	0.1327	0.6972	25.17	0.728817
SIAE	No	0.491917	25.75	25.87	-0.123	0.1765	0.6968	26.98	0.728817
CSNK2A2	No	0.492526	25.67	25.39	0.2849	0.4087	0.6971	23.74	0.728884
DDX17	No	0.495404	27.83	27.59	0.2427	0.3512	0.6911	26.99	0.732557
GLRX	No	0.496966	28.3	28.4	-0.09815	0.1421	0.6908	21.87	0.733697
SH3BGRL2	No	0.496785	28.89	29.02	-0.1243	0.1803	0.6892	26	0.733697
MAN2C1	No	0.498182	26.12	26.23	-0.1154	0.168	0.6866	26.98	0.734907
LIMCH1	No	0.499206	25.81	25.73	0.08386	0.1223	0.6855	25.44	0.735833
CRKL	No	0.501574	27.93	27.7	0.2346	0.3439	0.682	24.65	0.738736
APLP2	No	0.502297	25.27	25.38	-0.1118	0.164	0.6817	22.77	0.739214
GSR	No	0.502919	27.75	27.87	-0.1272	0.1871	0.6798	24.83	0.739542
PKIG	No	0.503958	24.7	24.63	0.06878	0.1015	0.6778	25.67	0.740483
WIPF3	No	0.504904	26.17	26.29	-0.1154	0.1708	0.676	26.37	0.741285
HCFC1	No	0.505783	25.22	25.35	-0.1281	0.19	0.6745	26.87	0.741402
CYFIP1	No	0.505768	26.7	26.85	-0.1458	0.2162	0.6745	26.94	0.741402
CLTA	No	0.508342	25.98	25.79	0.1917	0.2857	0.671	25.03	0.743878
MPI	No	0.508676	30.17	30.24	-0.07085	0.1058	0.6698	26.95	0.743878
ME1	No	0.508405	30.03	30.11	-0.08086	0.1205	0.6712	24.26	0.743878
SNRPN	No	0.509508	25.29	25.42	-0.1283	0.192	0.6686	26.54	0.744508
DCTN2	No	0.512451	30.48	30.35	0.1303	0.1963	0.6638	26.93	0.747423
PDXP	No	0.512712	30.77	30.69	0.08107	0.1222	0.6635	26.76	0.747423
NRXN1	No	0.511985	24.85	24.96	-0.1021	0.1536	0.6645	27	0.747423
HNRNPDL	No	0.514221	27.37	27.21	0.1595	0.2414	0.661	27	0.747689
ERI3	No	0.51429	28.12	27.98	0.1437	0.2163	0.6644	19.24	0.747689
DSTN	No	0.513483	28.64	28.33	0.3105	0.4688	0.6624	26.33	0.747689
MTURN	No	0.514507	27.8	27.57	0.2368	0.3584	0.6607	26.63	0.747689
FAM98B	No	0.515871	25.55	25.33	0.2226	0.3381	0.6585	26.77	0.748497
TBC1D24	No	0.515759	28.46	28.58	-0.1198	0.1817	0.6594	24.72	0.748497
NAE1	No	0.516723	28.92	28.83	0.08943	0.1359	0.6581	23.96	0.749147
SYN1	No	0.517259	34.91	34.83	0.07351	0.1119	0.6566	25.71	0.749193
HIBADH	No	0.518569	28.68	28.79	-0.1128	0.1722	0.6548	24.91	0.749193
CBX3	No	0.517697	25.53	25.39	0.132	0.2013	0.6558	26.06	0.749193
PSMD2	No	0.518775	27.79	27.62	0.1658	0.2529	0.6554	22.86	0.749193
FMN2	No	0.518634	26.38	26.48	-0.1055	0.161	0.6554	23.27	0.749193
PDE12	No	0.521176	25.28	24.92	0.3534	0.543	0.6508	24.67	0.751491
BAD	No	0.521128	23.6	23.67	-0.07209	0.1108	0.6509	24.76	0.751491
PTGDS	No	0.521815	29.49	29.33	0.1624	0.2487	0.6531	18.24	0.751827
CASK	No	0.522363	26.67	26.5	0.1694	0.2609	0.6494	23.47	0.752033
PSMD1	No	0.523086	26.36	26.13	0.2311	0.3549	0.651	18.36	0.752489
TRIM28	No	0.523913	25.49	25.31	0.1775	0.274	0.6478	21.74	0.753094
MAPK9	No	0.524333	24.96	24.84	0.1237	0.1916	0.6458	24.81	0.753115
C1QB	No	0.525323	24.52	24.77	-0.2501	0.3875	0.6455	21.92	0.753369
AFDN	No	0.525303	26.65	26.81	-0.1559	0.2422	0.6438	26.34	0.753369
NFASC	No	0.526223	25.97	26.08	-0.1158	0.1803	0.6421	26.96	0.753957
NUDC	No	0.526546	29.1	29.05	0.04961	0.07716	0.6429	23.26	0.753957
MRPS36	No	0.528466	25.81	26.01	-0.2022	0.3162	0.6394	24.62	0.755858
ANK2	No	0.529504	32.23	32.29	-0.05924	0.09293	0.6374	25.67	0.755858
SCYL2	No	0.529426	24.59	24.43	0.1573	0.2461	0.6393	21.43	0.755858
PPME1	No	0.529448	27.64	27.04	0.5956	0.9334	0.6381	23.98	0.755858
PCDH1	No	0.530914	27.85	27.78	0.07312	0.1152	0.6349	26.74	0.756125
MAPK1IP1L	No	0.530789	25.97	26.1	-0.1226	0.193	0.635	26.96	0.756125
GMPPA	No	0.530374	25.97	26.05	-0.07834	0.123	0.6369	23.48	0.756125
CHGA	No	0.532088	28.77	28.9	-0.1295	0.2045	0.6333	26.06	0.756634
SHPK	No	0.531746	25.39	25.18	0.2138	0.3372	0.634	25.53	0.756634
NARS1	No	0.533993	29.47	29.35	0.1188	0.1885	0.6304	25.65	0.7576
EFHD2	No	0.533293	29.93	30.04	-0.1076	0.1701	0.6325	23.06	0.7576
ACAT2	No	0.533981	31.02	30.94	0.07391	0.1173	0.6301	26.88	0.7576
DCLK1	No	0.538148	29.53	29.4	0.1315	0.2094	0.6278	17.7	0.758002
OXSR1	No	0.535483	24.34	24.51	-0.1653	0.2631	0.6284	24.86	0.758002
CACNA2D1	No	0.536658	27.66	27.45	0.2184	0.3489	0.626	26.6	0.758002
FKBP1A	No	0.536046	31.15	31.08	0.07264	0.1157	0.628	23.59	0.758002
CUL3	No	0.53515	29.57	29.52	0.0456	0.07242	0.6297	22.8	0.758002
RABEP1	No	0.53715	26.02	25.61	0.4097	0.6539	0.6266	22.7	0.758002
ELAVL1	No	0.538364	26.14	26.29	-0.1504	0.2404	0.6256	20.77	0.758002
CEP41	No	0.536322	26	26.07	-0.06821	0.1085	0.6285	21.35	0.758002
ACAD8	No	0.537855	25.01	25.15	-0.1361	0.2175	0.6258	22.04	0.758002
CAB39	No	0.53735	30.11	30.17	-0.06211	0.09941	0.6248	26.86	0.758002
VAMP1	No	0.539981	27.18	27.37	-0.189	0.3044	0.6208	26.88	0.758608
B2M	No	0.540022	26.21	26.32	-0.1178	0.1896	0.621	25.95	0.758608
ATXN10	No	0.539619	26.04	26.22	-0.1791	0.2872	0.6236	20.92	0.758608
KIF5C	No	0.541467	29.31	29.04	0.2703	0.4358	0.6202	22.02	0.75956
HDHD3	No	0.541519	26.64	26.51	0.1253	0.202	0.6205	21.23	0.75956
HSPA6	No	0.54218	30.7	30.8	-0.1093	0.1768	0.6183	24.2	0.759913
NT5DC1	No	0.545177	27.21	27.11	0.09711	0.158	0.6146	21.9	0.763535
TARS3	No	0.545682	24.13	24.27	-0.1367	0.2232	0.6123	25.9	0.763619
GLUD1	No	0.546884	33.14	33.21	-0.0703	0.1151	0.6106	25.58	0.763619
PPIB	No	0.546861	28.02	27.92	0.09856	0.1614	0.6106	25.58	0.763619
CZIB	No	0.546564	28.43	28.26	0.1737	0.2838	0.6118	23.32	0.763619
CLYBL	No	0.548345	25.53	25.69	-0.1603	0.2612	0.6138	15.31	0.764509
AP2M1	No	0.548179	31.19	31.14	0.05438	0.08942	0.6082	26.88	0.764509
GNPDA2	No	0.550467	28.47	28.37	0.1018	0.1681	0.606	23	0.76689
YKT6	No	0.551454	27.22	27.35	-0.1237	0.2052	0.6032	26.84	0.767474
USO1	No	0.55248	25.35	24.92	0.438	0.7258	0.6035	21.54	0.767474
RIDA	No	0.552955	30.31	30.24	0.07659	0.1274	0.601	26.32	0.767474
SIRT2	No	0.552042	26.8	26.89	-0.08369	0.1388	0.6029	24.79	0.767474
RAB23	No	0.552856	25.86	26.06	-0.1994	0.3317	0.6012	26.29	0.767474
BORCS7	No	0.555611	25.51	25.59	-0.08484	0.1422	0.5968	27	0.770582
ARPC3	No	0.556522	28.73	28.66	0.06597	0.1108	0.5954	27	0.770694
UBE2Z	No	0.556331	25.52	25.59	-0.06861	0.1151	0.5961	25.55	0.770694
GSTM1	No	0.557059	30.37	29.89	0.4724	0.7945	0.5947	26.82	0.770861
KIF5B	No	0.558621	27.51	27.69	-0.183	0.3076	0.5948	20.08	0.77088
GNG2	No	0.559151	27.38	27.25	0.1268	0.2143	0.5918	25.57	0.77088
CBX1	No	0.558993	26.37	26.27	0.1028	0.1738	0.5917	26.73	0.77088
MAP1S	No	0.558998	26.62	26.43	0.1967	0.3322	0.5922	25.07	0.77088
SLC4A10	No	0.558164	24.85	24.73	0.1173	0.1976	0.5937	24.54	0.77088
PGK1	No	0.562352	35.26	35.31	-0.05261	0.08962	0.5871	25.36	0.774717
PSME3	No	0.566028	24.71	24.82	-0.1101	0.1896	0.5811	26.97	0.778624
SERPINI1	No	0.565789	24.53	24.41	0.1199	0.206	0.5821	24.55	0.778624
BZW1	No	0.56657	24.81	24.49	0.3136	0.5405	0.5803	26.93	0.778793
MDH2	No	0.567892	34.58	34.49	0.09124	0.1574	0.5796	22.63	0.779454
MUSTN1	No	0.56773	24.32	24.43	-0.1138	0.1966	0.5786	26.63	0.779454
GSTM2	No	0.568968	31.58	31.66	-0.08238	0.1427	0.5772	25.12	0.779777
BSN	No	0.568811	30.9	30.79	0.1056	0.1825	0.5784	22.11	0.779777
ACTN4	No	0.570844	31.56	31.51	0.05646	0.09839	0.5738	26.99	0.78177
ATP6V1G2	No	0.571818	30.4	30.48	-0.07521	0.1314	0.5725	26.41	0.782464
MTDH	No	0.572195	26.57	26.65	-0.08422	0.1471	0.5725	24.39	0.782464
CDV3	No	0.573352	27.76	27.69	0.07118	0.1249	0.5701	26.88	0.783468
HDDC3	No	0.576894	26.05	26.13	-0.07887	0.1396	0.5652	25.52	0.787301
NAP1L4	No	0.577006	28.89	28.79	0.102	0.1806	0.5647	26.57	0.787301
PRPF19	No	0.577829	27.76	27.68	0.08113	0.1438	0.5641	24.58	0.787845
GGA1	No	0.57843	25.99	25.91	0.08882	0.1579	0.5625	26.85	0.788084
ATP6V1E1	No	0.579156	31.1	31.16	-0.05809	0.1035	0.5615	26.75	0.788226
ACO2	No	0.579384	33.7	33.63	0.07127	0.1269	0.5618	24.37	0.788226
ECH1	No	0.582085	28.79	28.88	-0.08817	0.1583	0.5571	26.77	0.791319
PSMD12	No	0.582572	25.97	25.78	0.1943	0.3487	0.5573	23.74	0.791401
ALDOA	No	0.583538	35.42	35.38	0.04879	0.08792	0.5549	26.94	0.791554
BRCC3	No	0.583117	25.73	25.68	0.05352	0.09617	0.5565	23.48	0.791554
BASP1	No	0.584278	32.77	32.91	-0.141	0.2546	0.5539	26.63	0.791978
PLD3	No	0.584958	26.99	27.08	-0.08901	0.1604	0.5549	20.56	0.792322
PFKFB2	No	0.587459	25.66	25.83	-0.1609	0.293	0.5492	26.56	0.793391
CTNNB1	No	0.586763	27.93	27.7	0.2374	0.4315	0.5501	26.87	0.793391
DNAJC7	No	0.587347	23.49	23.27	0.2108	0.3837	0.5494	26.59	0.793391
FTO	No	0.587358	26.54	26.6	-0.06162	0.1122	0.5493	26.84	0.793391
BLMH	No	0.588736	27.63	27.7	-0.06757	0.1235	0.5473	26.63	0.794536
ARPC5L	No	0.589677	29.31	29.24	0.0668	0.1224	0.5459	26.52	0.795227
ARFIP1	No	0.590455	24.58	24.67	-0.0883	0.1618	0.5457	23.32	0.795698
DHX15	No	0.59124	25.63	25.53	0.1051	0.1929	0.5446	23.11	0.796164
TCEAL5	No	0.591659	27.53	27.44	0.09145	0.1684	0.5431	26.23	0.796164
EPB41L1	No	0.592365	28.72	28.49	0.2213	0.4058	0.5453	17.63	0.796536
GDI1	No	0.594265	34.7	34.75	-0.04167	0.07702	0.5411	20.63	0.797934
CCDC58	No	0.594215	26.32	26.26	0.06588	0.1221	0.5395	25.63	0.797934
RECQL	No	0.595351	24.46	24.36	0.09645	0.1789	0.539	21.82	0.798812
TKFC	No	0.595893	28.38	28.45	-0.068	0.1267	0.5367	26.76	0.798962
CTH	No	0.596813	25.48	25.4	0.08735	0.1632	0.5354	26.79	0.799617
DPP3	No	0.597851	28.81	28.89	-0.0768	0.1438	0.5341	25.95	0.80043
CCS	No	0.604145	26.47	26.34	0.1317	0.2511	0.5247	26.64	0.802483
KNG1	No	0.602461	25.61	25.7	-0.09575	0.1816	0.5271	26.61	0.802483
DDX6	No	0.60232	28.21	28.13	0.08227	0.1556	0.5287	21.95	0.802483
GUCY1A2	No	0.603001	28.28	28.14	0.141	0.2679	0.5263	26.67	0.802483
CLTC	No	0.602581	32.44	32.27	0.175	0.332	0.5271	25.92	0.802483
SSBP1	No	0.600467	27.24	27.14	0.09277	0.1748	0.5308	23.96	0.802483
CPSF7	No	0.603977	25.11	25.01	0.09731	0.1852	0.5255	24.42	0.802483
ACBD7	No	0.602017	28.87	28.78	0.09023	0.1706	0.5289	22.58	0.802483
HDAC2	No	0.604001	23.53	23.64	-0.1112	0.2118	0.525	26.1	0.802483
DYNLL2	No	0.604047	28.74	28.61	0.1265	0.2399	0.5273	19.09	0.802483
FAHD2A	No	0.601677	28.35	28.41	-0.05161	0.09721	0.5309	18.93	0.802483
NCS1	No	0.605327	24.73	24.87	-0.1425	0.2725	0.5232	25.69	0.802771
UBA3	No	0.605661	28.29	28.36	-0.06345	0.1215	0.5224	26.9	0.802771
ABHD10	No	0.605236	29.23	29.3	-0.07835	0.1498	0.5232	26.13	0.802771
CNTNAP2	No	0.609031	27.65	27.77	-0.1266	0.243	0.5211	17.03	0.806661
AKR1A1	No	0.613643	30.09	29.89	0.1986	0.3888	0.5109	26.6	0.812191
BLVRB	No	0.617535	30.1	30.22	-0.1153	0.2281	0.5052	26.99	0.812575
PPIF	No	0.616045	26.28	26.18	0.1005	0.1981	0.5075	26.07	0.812575
PUDP	No	0.617878	25.83	25.97	-0.1365	0.2704	0.5048	26.59	0.812575
NPTX1	No	0.617294	28.68	28.73	-0.05255	0.1039	0.5056	26.65	0.812575
CLASP1	No	0.617095	25.69	25.82	-0.1285	0.2541	0.5058	26.92	0.812575
ZNF428	No	0.616675	24.02	24.14	-0.1183	0.2333	0.5071	24.2	0.812575
SCRN2	No	0.614934	25.78	25.88	-0.1002	0.1954	0.5127	16.52	0.812575
AHCYL2	No	0.617805	28.89	28.94	-0.0527	0.1043	0.5054	24.55	0.812575
C11orf68	No	0.615524	26.83	26.88	-0.05577	0.1097	0.5082	26.63	0.812575
ALDH2	No	0.62058	32.49	32.43	0.06137	0.1225	0.5008	26.9	0.813244
GLUL	No	0.619623	32.16	32.23	-0.06889	0.1372	0.5022	27	0.813244
GSTM5	No	0.620297	26.77	27.01	-0.2351	0.4689	0.5014	26.11	0.813244
HNRNPU	No	0.619131	26.86	26.76	0.1063	0.2105	0.5048	20.19	0.813244
ABRAXAS2	No	0.620416	24.54	24.49	0.04723	0.09426	0.5011	26.68	0.813244
EIF2S2	No	0.621954	27.45	27.51	-0.06544	0.1308	0.5003	21.44	0.813562
MDH1	No	0.622138	34.19	34.12	0.06288	0.1261	0.4986	26.59	0.813562
ZER1	No	0.622125	26.2	26.12	0.08403	0.1681	0.4998	22.1	0.813562
UBXN1	No	0.624159	25.23	25.42	-0.1952	0.3932	0.4965	23.46	0.813612
IDI1	No	0.622741	27.55	27.51	0.04028	0.08094	0.4977	26.96	0.813612
UFC1	No	0.623589	25.54	25.64	-0.09916	0.1997	0.4967	26.08	0.813612
TLN2	No	0.623421	28.56	28.23	0.3325	0.6672	0.4983	21.01	0.813612
RBM8A	No	0.62437	24.48	24.41	0.07341	0.148	0.4962	23.59	0.813612
LSM3	No	0.625617	25.84	25.93	-0.08772	0.1772	0.495	21.62	0.814664
TNR	No	0.626259	32.08	31.99	0.0943	0.191	0.4938	22.33	0.814928
NUDT5	No	0.629676	27.59	27.64	-0.0511	0.1048	0.4878	26.64	0.818799
MCCC2	No	0.632183	25.5	25.69	-0.1877	0.3871	0.4849	23.89	0.821483
UAP1	No	0.632801	25.99	25.9	0.09226	0.1906	0.4841	23.52	0.821711
EIF3J	No	0.635398	27.51	27.46	0.05582	0.1161	0.4807	22.25	0.824399
PFKM	No	0.63576	32.93	32.86	0.06528	0.1361	0.4797	24	0.824399
EPRS1	No	0.636939	28.19	28.14	0.04289	0.08964	0.4785	22.45	0.824844
CTNNA2	No	0.638112	28.24	28.01	0.2305	0.4844	0.4758	26.4	0.824844
DDB1	No	0.63739	30.48	30.54	-0.06201	0.13	0.4771	25.37	0.824844
TWF2	No	0.637792	28.73	28.59	0.135	0.283	0.477	23.45	0.824844
CHMP4A	No	0.638328	24.19	24.31	-0.1192	0.2497	0.4771	20.43	0.824844
CHL1	No	0.644662	29.98	29.93	0.04547	0.0974	0.4669	24.89	0.825125
AHCYL1	No	0.63947	31.08	31.04	0.04407	0.09302	0.4738	26.96	0.825125
LDHB	No	0.642977	34.44	34.48	-0.04749	0.1012	0.4694	24.45	0.825125
NAGA	No	0.644068	24.53	24.42	0.1136	0.2431	0.4673	26.9	0.825125
ECHS1	No	0.641695	30.7	30.64	0.06087	0.1293	0.4708	25.99	0.825125
CCT6A	No	0.642426	29.91	30	-0.083	0.1766	0.4701	24.59	0.825125
GARS1	No	0.639686	30.69	30.73	-0.0418	0.08827	0.4735	26.95	0.825125
YARS1	No	0.645072	28.94	28.71	0.2321	0.4976	0.4664	24.4	0.825125
ARF3	No	0.641026	32.72	32.68	0.04301	0.0911	0.4721	24.36	0.825125
MAP2K1	No	0.645027	29.78	29.58	0.2003	0.4298	0.466	26.39	0.825125
CCAR1	No	0.642634	24.87	24.8	0.06628	0.1412	0.4693	26.97	0.825125
CASKIN1	No	0.64522	26.61	26.69	-0.08033	0.172	0.4669	21.69	0.825125
MAGI1	No	0.643155	25.85	25.76	0.08602	0.1834	0.469	24.81	0.825125
NUCKS1	No	0.642218	28.18	28.27	-0.08724	0.1856	0.47	26.46	0.825125
VAT1L	No	0.642318	30.72	30.79	-0.06448	0.1371	0.4704	23.94	0.825125
PDCD5	No	0.646468	29.02	28.97	0.05028	0.1083	0.4642	25.37	0.826152
SNAP91	No	0.650954	32.85	32.89	-0.03814	0.08333	0.4576	26.48	0.826517
F13A1	No	0.648736	27.33	27.44	-0.1092	0.2369	0.4608	26.07	0.826517
EIF2S1	No	0.650327	28.51	28.56	-0.04833	0.1053	0.4588	25.05	0.826517
ACYP1	No	0.648285	27.66	27.74	-0.08368	0.1811	0.462	23.75	0.826517
PRKAR2A	No	0.649948	30.21	30.18	0.03327	0.07225	0.4604	21.01	0.826517
FDXR	No	0.650566	27.39	27.45	-0.06148	0.1341	0.4586	24.64	0.826517
HSPA9	No	0.64981	31.86	31.92	-0.0604	0.1313	0.4599	23.51	0.826517
PRRC2A	No	0.651518	23.74	23.84	-0.09295	0.203	0.4578	22.29	0.826517
PKIA	No	0.651504	27.84	27.75	0.08204	0.1796	0.4568	26.57	0.826517
NECTIN1	No	0.650278	25.64	25.74	-0.1035	0.225	0.46	20.9	0.826517
KATNAL1	No	0.651657	24.94	24.84	0.09878	0.2163	0.4568	25.75	0.826517
HNRNPA1L2	No	0.653331	26.78	26.42	0.3606	0.793	0.4547	24.49	0.828074
PTGES3	No	0.654834	25.12	25.49	-0.3709	0.8158	0.4546	17.92	0.82828
DCPS	No	0.65439	26.71	26.66	0.04881	0.1078	0.4528	26.23	0.82828
WDR77	No	0.654069	26.42	26.34	0.07819	0.1725	0.4532	26.83	0.82828
NTM	No	0.655377	26.24	26.14	0.1009	0.2234	0.4517	25.12	0.828402
HNRNPA2B1	No	0.658254	28.46	28.21	0.2411	0.5381	0.4481	23.04	0.830402
MAGI2	No	0.65875	26.44	26.38	0.06131	0.1373	0.4466	26.66	0.830402
RETREG2	No	0.658642	25.08	24.96	0.114	0.254	0.4489	18.75	0.830402
PYM1	No	0.657998	24.44	24.38	0.06341	0.1415	0.4482	24.01	0.830402
FPGT	No	0.662588	24.15	24.24	-0.089	0.2016	0.4415	25.57	0.834672
SRCIN1	No	0.663372	25.48	25.62	-0.132	0.2994	0.4409	23.16	0.835092
ASPSCR1	No	0.663864	25.12	25.18	-0.06401	0.1456	0.4397	25.63	0.835144
PLXNA4	No	0.665292	25.23	25.12	0.107	0.2441	0.4385	22.15	0.836374
HAGH	No	0.666194	30.98	31.03	-0.04502	0.1032	0.4364	25.51	0.83694
ITPA	No	0.667115	27.53	27.39	0.137	0.3151	0.4349	27	0.837529
HSPD1	No	0.668177	32.88	32.93	-0.05713	0.1318	0.4335	26.61	0.837728
FBXO2	No	0.667939	28.76	28.43	0.3236	0.7459	0.4338	26.48	0.837728
WDR45B	No	0.669478	25.85	25.9	-0.0547	0.1266	0.4321	24.51	0.838792
SUOX	No	0.671186	27.24	27.17	0.07463	0.1739	0.4292	26.87	0.839743
ADRM1	No	0.672048	25.2	25.27	-0.06923	0.1616	0.4283	25.35	0.839743
HADH	No	0.67156	30.49	30.55	-0.05738	0.1335	0.4298	21.88	0.839743
GPRIN1	No	0.67202	29.46	29.4	0.06119	0.1429	0.4284	25.3	0.839743
AP3M2	No	0.673539	26.53	26.34	0.192	0.4486	0.428	18.73	0.839908
BID	No	0.67294	25.08	25.16	-0.08261	0.1936	0.4268	26.86	0.839908
TRNT1	No	0.673381	25.93	25.84	0.09049	0.2123	0.4262	26.71	0.839908
PITPNA	No	0.674083	30.23	30.26	-0.02747	0.06462	0.4252	26.97	0.840022
KPNB1	No	0.675941	29.99	29.83	0.1649	0.3895	0.4233	23.4	0.841772
SYT7	No	0.676645	24.74	24.89	-0.1432	0.3395	0.4219	25.62	0.842082
NCL	No	0.677324	28.93	29.01	-0.08525	0.2026	0.4207	26.83	0.842363
PSMD6	No	0.678392	26.6	26.48	0.1218	0.2899	0.42	22.89	0.843125
HNRNPUL2	No	0.678857	24.93	25.05	-0.1199	0.286	0.4192	23.58	0.843138
ALDH1B1	No	0.681967	25.73	25.59	0.1412	0.3408	0.4145	25.76	0.846128
FHL1	No	0.682177	30.85	30.77	0.083	0.1999	0.4153	20.9	0.846128
RALA	No	0.683282	26.84	26.76	0.08258	0.2001	0.4127	25.69	0.846931
ARSA	No	0.684119	26.09	26.2	-0.105	0.2547	0.4122	22.34	0.847402
DLST	No	0.68819	27.88	28.02	-0.1376	0.3391	0.4057	26.84	0.85074
PPP3R1	No	0.688161	31.99	31.94	0.04841	0.1193	0.4057	26.94	0.85074
SUMO1	No	0.687654	25.9	25.94	-0.0433	0.1065	0.4064	26.87	0.85074
ATP6V1G1	No	0.688768	24.18	24.13	0.05285	0.1303	0.4057	22.86	0.850888
RPA2	No	0.690322	25.89	25.81	0.07794	0.1935	0.4028	26.55	0.85224
PABPC4	No	0.692032	25.01	25.09	-0.07237	0.1805	0.4009	24.05	0.852651
GGH	No	0.691768	27	27.06	-0.06233	0.1555	0.4008	26.39	0.852651
PCSK1N	No	0.692035	28.82	28.75	0.06539	0.1632	0.4008	24.7	0.852651
PRR36	No	0.692824	26.11	26.19	-0.08057	0.2016	0.3997	24.69	0.853056
ADAP1	No	0.694021	25.95	25.82	0.1341	0.3373	0.3976	27	0.853854
RAB1A	No	0.694392	28.82	28.87	-0.04997	0.1258	0.3971	26.92	0.853854
ALB	No	0.69601	28.29	28.45	-0.1634	0.413	0.3955	23.54	0.853876
DMD	No	0.696307	27.61	27.76	-0.1492	0.3759	0.3968	17.48	0.853876
NQO1	No	0.696713	28.31	28.22	0.0953	0.2419	0.394	26.65	0.853876
SYT1	No	0.695105	27.68	27.79	-0.1044	0.2627	0.3973	21.4	0.853876
TIMM9	No	0.696415	25.43	25.53	-0.09844	0.2484	0.3962	18.7	0.853876
ASS1	No	0.698439	29.07	28.99	0.07324	0.1869	0.3918	25.5	0.854862
STX1A	No	0.698015	30.6	30.51	0.09533	0.2431	0.3922	26.97	0.854862
AARS1	No	0.699593	29.24	29.1	0.141	0.3602	0.3914	20.12	0.855455
RAB11FIP5	No	0.699846	24.9	24.81	0.08897	0.2283	0.3897	26.96	0.855455
HSBP1	No	0.702455	27.1	27.05	0.04919	0.1272	0.3866	23.85	0.856084
CKMT1A	No	0.70193	33.19	33.13	0.06356	0.1641	0.3873	24.34	0.856084
ACLY	No	0.702501	29.43	29.22	0.2116	0.5477	0.3864	24.76	0.856084
CBR4	No	0.702886	25.23	25.31	-0.08231	0.2129	0.3865	21.58	0.856084
PA2G4	No	0.700863	27.7	27.64	0.05624	0.1445	0.3893	21.63	0.856084
PIN4	No	0.703131	25.57	25.64	-0.06575	0.1707	0.3852	26.72	0.856084
CUTA	No	0.708754	29.13	29.04	0.08916	0.2361	0.3776	26.39	0.862364
LMO7	No	0.709463	24.87	24.79	0.08225	0.2182	0.377	24.37	0.862661
BCAM	No	0.710826	25.91	25.83	0.08016	0.2139	0.3748	26.05	0.862982
ACTR10	No	0.710377	26.15	25.98	0.1704	0.4541	0.3753	27	0.862982
REXO2	No	0.711124	25.16	25.24	-0.07772	0.2075	0.3745	25.35	0.862982
CMAS	No	0.711737	26.99	26.92	0.06838	0.183	0.3737	25.52	0.863161
EIF4B	No	0.715593	29.11	29.07	0.03771	0.1024	0.3682	26.94	0.86727
PCBP1	No	0.718497	28.53	28.59	-0.06945	0.1904	0.3647	24.21	0.870221
RANGAP1	No	0.719859	24.96	24.76	0.2012	0.5546	0.3627	24.99	0.870733
PTGES2	No	0.719423	27.5	27.44	0.06687	0.184	0.3634	24.34	0.870733
UBAP2L	No	0.722447	24.96	25.04	-0.07917	0.2201	0.3597	22.36	0.872157
RAB35	No	0.722089	26.99	27.06	-0.07299	0.203	0.3595	26.21	0.872157
NSFL1C	No	0.722313	29.22	29.25	-0.0305	0.08493	0.3592	26.6	0.872157
WDR1	No	0.726079	28.69	28.37	0.3216	0.908	0.3542	25.73	0.873082
ECI2	No	0.72745	25.69	25.64	0.04833	0.1372	0.3522	26.86	0.873082
DCTN3	No	0.725838	26.41	26.3	0.1041	0.2937	0.3543	27	0.873082
HSPA5	No	0.727088	30.29	30.24	0.05116	0.1449	0.353	24.64	0.873082
ABCE1	No	0.726475	25.99	26.05	-0.06189	0.1747	0.3542	22.51	0.873082
CNN3	No	0.725958	27.91	27.99	-0.08092	0.2283	0.3544	25.25	0.873082
SYN2	No	0.72681	33.31	33.26	0.0489	0.1384	0.3534	24.58	0.873082
RAB3C	No	0.725132	28.78	28.72	0.05998	0.1688	0.3553	26.99	0.873082
BTF3L4	No	0.726743	25.99	25.91	0.07891	0.223	0.3538	22.73	0.873082
NUDT21	No	0.729561	27.88	27.92	-0.03968	0.1136	0.3493	26.81	0.873354
RBP1	No	0.729131	28.39	28.32	0.07095	0.2025	0.3503	24.11	0.873354
XRCC5	No	0.72922	26.84	26.48	0.3561	1.017	0.35	25.42	0.873354
SERBP1	No	0.729153	27.29	27.25	0.03816	0.1089	0.3505	23.21	0.873354
CRAT	No	0.731298	28.54	28.41	0.1295	0.3724	0.3477	22.58	0.874304
CARMIL2	No	0.731213	26.89	26.95	-0.0574	0.1649	0.3481	21.14	0.874304
HNRNPK	No	0.733612	31.73	31.7	0.0247	0.07184	0.3439	26.87	0.876505
GNG3	No	0.735258	25.16	25.08	0.07989	0.2337	0.3419	25.18	0.877441
TATDN1	No	0.735342	24.52	24.44	0.0705	0.2064	0.3415	27	0.877441
CLEC3B	No	0.737126	25.65	25.59	0.05407	0.1592	0.3395	24.34	0.878653
CBR1	No	0.739674	32.72	32.61	0.1069	0.3182	0.3359	25.85	0.878653
SNRPD2	No	0.739219	24.97	24.88	0.08604	0.2558	0.3363	26.9	0.878653
VSNL1	No	0.738833	31.2	31.24	-0.0404	0.1199	0.3371	25.48	0.878653
PPIA	No	0.739492	33.69	33.61	0.08212	0.2444	0.336	26.99	0.878653
CCT2	No	0.739011	30.19	30.25	-0.06348	0.1884	0.337	24.47	0.878653
SEMA4D	No	0.737644	26.86	26.93	-0.07744	0.2286	0.3387	24.86	0.878653
CYRIA	No	0.74019	26.93	27.15	-0.2185	0.6494	0.3364	19.24	0.878703
SCAMP1	No	0.741853	26.64	26.73	-0.09583	0.2878	0.333	25.29	0.87899
CCDC6	No	0.741187	27.67	27.77	-0.09482	0.2841	0.3337	26.65	0.87899
KYAT1	No	0.741736	26.11	26.2	-0.09068	0.2723	0.333	26.53	0.87899
RNH1	No	0.743892	28.92	28.85	0.07518	0.2278	0.3301	26.97	0.880842
RO60	No	0.745077	26.88	26.84	0.04141	0.126	0.3285	26.69	0.881682
CBX5	No	0.746112	24.61	24.67	-0.06366	0.1946	0.3272	26.57	0.882344
PIP4K2B	No	0.747615	25.7	25.8	-0.1004	0.3087	0.3252	26.24	0.883558
CIRBP	No	0.748439	27.38	27.29	0.09535	0.294	0.3244	24.25	0.883899
CD99L2	No	0.748857	27.27	27.34	-0.06428	0.1987	0.3234	27	0.883899
TF	No	0.750527	27.43	27.33	0.09298	0.2894	0.3212	26.82	0.884182
SRM	No	0.750355	28.26	28.23	0.02975	0.09242	0.3219	23.9	0.884182
MMUT	No	0.750287	25.46	25.32	0.1458	0.4525	0.3222	22.41	0.884182
DFFA	No	0.754091	26.45	26.38	0.07087	0.2239	0.3165	26.81	0.886128
ARPC2	No	0.754013	30.56	30.58	-0.01974	0.0623	0.3169	24.19	0.886128
ARSB	No	0.753831	24.87	24.96	-0.08967	0.2823	0.3176	21.59	0.886128
TMOD1	No	0.753576	26.26	26.18	0.07466	0.2354	0.3172	26.79	0.886128
NOL3	No	0.755837	26.52	26.47	0.0509	0.162	0.3141	27	0.886578
MAP7D2	No	0.755908	27.34	27.31	0.03461	0.1101	0.3143	25.25	0.886578
HINT3	No	0.755821	25.28	25.22	0.0636	0.2023	0.3144	25.01	0.886578
MINK1	No	0.756893	25.18	25.24	-0.05645	0.1804	0.313	24.92	0.886612
TTN	No	0.75683	29.76	29.7	0.05408	0.1723	0.3138	20.54	0.886612
SYN3	No	0.760621	29.49	29.46	0.03015	0.09793	0.3078	26.31	0.886704
NACAD	No	0.75954	24.73	24.67	0.05891	0.1905	0.3092	26.84	0.886704
CETN2	No	0.759381	26.09	26.05	0.03624	0.1168	0.3104	20.73	0.886704
MATR3	No	0.759244	26.96	27.09	-0.1372	0.443	0.3098	25.6	0.886704
GSS	No	0.758905	29.65	29.57	0.07948	0.2563	0.3101	26.51	0.886704
GNAQ	No	0.760797	25.39	25.28	0.1152	0.3745	0.3075	27	0.886704
PPP3CA	No	0.760227	33.12	33.15	-0.02917	0.09456	0.3084	25.74	0.886704
VTA1	No	0.758737	25.16	25.43	-0.2641	0.8487	0.3112	20.75	0.886704
SHANK3	No	0.7624	24.89	24.82	0.06792	0.2219	0.306	22.61	0.888014
AIFM1	No	0.764439	26.7	26.83	-0.1285	0.4244	0.3029	25.36	0.888158
U2AF2	No	0.763876	27.44	27.38	0.05409	0.1782	0.3035	26.8	0.888158
PCNP	No	0.763846	26.68	26.64	0.04864	0.1598	0.3043	21.39	0.888158
HYPK	No	0.764269	25.1	25.05	0.05221	0.1724	0.3029	26.97	0.888158
CCT4	No	0.766283	29.55	29.6	-0.05298	0.1763	0.3005	25.08	0.889742
SNRPF	No	0.770057	24.8	24.75	0.05367	0.1816	0.2955	24.64	0.893565
CADM3	No	0.771227	26.23	26.29	-0.06009	0.2044	0.2939	25.25	0.894362
PSMD3	No	0.776366	26.73	26.65	0.08154	0.2837	0.2874	23.06	0.895304
CBR3	No	0.774112	28.77	28.83	-0.06247	0.2151	0.2904	23.23	0.895304
DLD	No	0.777258	30.07	30.04	0.03333	0.1166	0.2859	25.75	0.895304
HSPA8	No	0.776516	35.08	35.1	-0.02867	0.09984	0.2872	23.34	0.895304
TPP2	No	0.773075	27.48	27.56	-0.07953	0.273	0.2913	26.99	0.895304
ETFB	No	0.774233	29.75	29.79	-0.03986	0.1373	0.2902	23.07	0.895304
ALDH5A1	No	0.775596	30.47	30.43	0.04186	0.1453	0.2881	25.58	0.895304
MYL6	No	0.776512	27.62	27.66	-0.0327	0.114	0.2868	25.94	0.895304
NUDT16	No	0.77735	26.3	26.35	-0.05486	0.1921	0.2856	26.97	0.895304
ROGDI	No	0.777089	24.54	24.46	0.07748	0.2698	0.2872	18.96	0.895304
BOLA2	No	0.776211	26.26	26.2	0.05224	0.1819	0.2872	26.12	0.895304
CTNND2	No	0.77785	25.48	25.53	-0.05449	0.1911	0.2851	25.79	0.895324
AP2B1	No	0.779345	32.6	32.63	-0.02499	0.08813	0.2836	22.43	0.895467
HRNR	No	0.778923	25.62	25.53	0.08557	0.3017	0.2836	26.36	0.895467
PCLO	No	0.779423	28.86	28.81	0.04771	0.1687	0.2829	26.99	0.895467
EEF1D	No	0.781001	28.22	28.11	0.1081	0.384	0.2814	21.96	0.896724
GC	No	0.782017	25.95	25.88	0.06708	0.2395	0.2801	22.1	0.897336
PDCD6IP	No	0.78251	30.08	29.96	0.1234	0.4415	0.2795	21.56	0.897346
PPM1B	No	0.783411	26.96	26.99	-0.02536	0.09132	0.2776	26.94	0.897525
CCAR2	No	0.78364	25	24.89	0.1094	0.3942	0.2774	26.16	0.897525
RNPEP	No	0.784118	27.83	27.95	-0.1141	0.4119	0.277	24.75	0.897525
GSDME	No	0.785377	25.41	25.49	-0.08069	0.2921	0.2762	18.84	0.897858
PRDX3	No	0.784928	31.35	31.29	0.05797	0.2103	0.2756	26.9	0.897858
CBS	No	0.786262	26.49	26.55	-0.05701	0.2078	0.2744	22.92	0.898316
RTRAF	No	0.78936	28.06	28.12	-0.05595	0.2068	0.2706	21	0.9013
SDHAF4	No	0.790443	25.41	25.34	0.06887	0.2564	0.2686	24.74	0.90198
PITPNB	No	0.792015	27.8	27.82	-0.01905	0.07152	0.2663	26.9	0.903218
MECR	No	0.792896	26.05	26.1	-0.05051	0.1904	0.2653	25.91	0.903668
TRIM2	No	0.795809	30.79	30.73	0.05513	0.2109	0.2613	27	0.906431
SEC24B	No	0.79886	22.52	22.48	0.03794	0.1474	0.2574	26.44	0.908232
LINGO1	No	0.798409	25.95	26.03	-0.07209	0.2794	0.258	26.31	0.908232
ADO	No	0.79886	26.01	26.04	-0.03397	0.1317	0.2579	22.33	0.908232
PSMF1	No	0.800207	24.45	24.52	-0.06499	0.2542	0.2557	25.85	0.909206
KIF2A	No	0.804212	25.31	25.13	0.1801	0.7184	0.2507	23.33	0.912637
PLCXD3	No	0.804027	29.26	29.29	-0.03696	0.1474	0.2507	26.07	0.912637
UBE2K	No	0.804712	27.86	27.88	-0.02193	0.0878	0.2497	26.57	0.912646
HUWE1	No	0.80655	27.2	27.11	0.08859	0.3575	0.2478	22.11	0.913795
PHPT1	No	0.80671	27.8	27.62	0.1761	0.7126	0.2471	27	0.913795
FAH	No	0.807673	27.78	27.85	-0.0776	0.3143	0.2469	18.97	0.913799
SLC1A2	No	0.808541	28.58	28.51	0.07837	0.3203	0.2447	27	0.913799
TAF15	No	0.809178	27.19	27.22	-0.03195	0.1309	0.2442	23.86	0.913799
MYDGF	No	0.808906	25.98	25.94	0.0369	0.1508	0.2447	22.6	0.913799
PARVA	No	0.808506	25.68	25.76	-0.0738	0.3015	0.2448	26.9	0.913799
CRIP1	No	0.809919	26.57	26.51	0.05542	0.228	0.243	25.43	0.914079
PPP5C	No	0.810663	30.07	30.09	-0.02111	0.08717	0.2421	24.98	0.914363
MAP1B	No	0.811862	33.92	33.89	0.02958	0.1231	0.2404	26.92	0.915158
GNAO1	No	0.816121	30.62	30.57	0.04855	0.2064	0.2352	23.16	0.91791
ITPK1	No	0.816283	25.57	25.52	0.05484	0.2337	0.2346	26.98	0.91791
SEPTIN7	No	0.815685	32.5	32.52	-0.02219	0.09422	0.2355	25.73	0.91791
BABAM2	No	0.816061	25.45	25.41	0.03845	0.1637	0.2349	26.89	0.91791
ABAT	No	0.816918	32.02	32.04	-0.02465	0.1051	0.2346	19.62	0.918068
RUFY3	No	0.818432	25.99	25.84	0.1508	0.648	0.2327	19.23	0.919212
EPHX2	No	0.8208	27.1	27.03	0.07052	0.3081	0.2289	25.35	0.921313
CLTB	No	0.823605	28	27.96	0.04167	0.1851	0.2251	26.59	0.921672
CKB	No	0.822511	33.22	33.05	0.1706	0.7511	0.2271	21.42	0.921672
IVD	No	0.823066	27.77	27.74	0.03016	0.1333	0.2263	21.96	0.921672
D2HGDH	No	0.823283	26.85	26.91	-0.06449	0.2859	0.2256	26.26	0.921672
MACF1	No	0.822553	27.52	27.45	0.07718	0.3406	0.2266	25.14	0.921672
PEA15	No	0.825078	32.59	32.64	-0.04957	0.2221	0.2232	26.62	0.922763
SNX2	No	0.826882	27.48	27.36	0.1144	0.5181	0.2209	26.46	0.923488
APOA1	No	0.828295	30.98	31.02	-0.03735	0.1705	0.219	26.85	0.923488
PCCB	No	0.827431	27.82	27.85	-0.03324	0.151	0.2201	26.83	0.923488
FH	No	0.827735	31.28	31.26	0.02583	0.1176	0.2197	26.99	0.923488
ALDH6A1	No	0.829212	31.62	31.57	0.04563	0.2095	0.2178	26.77	0.923488
HNRNPAB	No	0.828766	25.32	25.35	-0.03363	0.1539	0.2185	25.62	0.923488
LSM4	No	0.829042	25.88	25.83	0.04847	0.2219	0.2184	22.77	0.923488
ERC2	No	0.831901	25.57	25.51	0.05973	0.2786	0.2144	26.58	0.925643
EPS15L1	No	0.832145	28.68	28.65	0.02334	0.1087	0.2147	20.63	0.925643
SHTN1	No	0.833982	26.65	26.73	-0.08448	0.3984	0.212	22.48	0.926864
HTRA2	No	0.834243	26.55	26.51	0.04074	0.1928	0.2113	26.98	0.926864
DNAJB1	No	0.835825	25.95	25.88	0.07414	0.3542	0.2093	26.39	0.926956
ACOX1	No	0.835223	25.55	25.61	-0.0605	0.2878	0.2102	24.77	0.926956
SHFL	No	0.835787	27.51	27.47	0.04111	0.1964	0.2093	27	0.926956
C1QC	No	0.836984	26.05	26	0.04248	0.2045	0.2078	26.91	0.927687
WNK1	No	0.837571	25.52	25.55	-0.03152	0.1523	0.2071	26.16	0.927782
SERPINA1	No	0.841746	31.47	31.39	0.0761	0.3774	0.2016	26.51	0.927839
GSTM3	No	0.843443	30.49	30.54	-0.0529	0.2653	0.1994	27	0.927839
RBMX	No	0.842365	28.02	28.06	-0.03881	0.1927	0.2015	20.14	0.927839
ANP32A	No	0.842547	28.81	28.83	-0.02453	0.1223	0.2006	26.12	0.927839
EIF1AX	No	0.844127	24.1	24.03	0.06962	0.3503	0.1988	24.05	0.927839
PPP3CC	No	0.843601	27.9	28.04	-0.1355	0.6789	0.1996	22.69	0.927839
DYNC1H1	No	0.83901	29.42	29.3	0.1279	0.6221	0.2056	21.63	0.927839
HIBCH	No	0.842298	28.86	28.9	-0.03163	0.1572	0.2011	23.74	0.927839
RMDN3	No	0.841592	26.54	26.61	-0.06955	0.3445	0.2019	25.84	0.927839
NAA50	No	0.841679	25.07	25.13	-0.05847	0.2892	0.2022	21.72	0.927839
NAPB	No	0.844089	28.76	28.82	-0.05458	0.2744	0.1989	23.07	0.927839
HDGFL3	No	0.843832	28.29	28.27	0.02347	0.1178	0.1993	22.81	0.927839
PRRC2C	No	0.840391	24.75	24.71	0.03787	0.186	0.2036	23.66	0.927839
LAMTOR5	No	0.845533	26.97	27.02	-0.04269	0.2167	0.197	23.4	0.928834
INPP1	No	0.847129	28.22	28.21	0.0141	0.07223	0.1951	21.33	0.928936
SIRPA	No	0.847018	28.66	28.6	0.05861	0.2991	0.196	16.5	0.928936
HNRNPD	No	0.846774	29.03	29.01	0.01451	0.07439	0.1951	26.98	0.928936
A2M	No	0.849783	30.58	30.5	0.08044	0.4195	0.1917	21.02	0.931296
SEPTIN4	No	0.852431	28.31	28.29	0.01393	0.07419	0.1878	26.9	0.931879
TXN	No	0.851337	31.61	31.58	0.02673	0.1412	0.1893	25.31	0.931879
CDKN1B	No	0.852349	26.1	26.13	-0.03262	0.1726	0.189	16.95	0.931879
TMLHE	No	0.852828	25.58	25.54	0.03953	0.2111	0.1873	27	0.931879
MAT2B	No	0.851606	29.26	29.27	-0.01099	0.05818	0.1889	27	0.931879
HPCAL4	No	0.854159	28.1	28.14	-0.03758	0.2021	0.1859	22.91	0.932784
TRAPPC3	No	0.855144	25.93	25.96	-0.02515	0.1364	0.1844	26.26	0.932804
APRT	No	0.855687	26.76	26.72	0.04051	0.2198	0.1843	19.16	0.932804
GABARAPL1	No	0.85543	26.04	26.02	0.02298	0.1249	0.184	26.89	0.932804
PFDN1	No	0.856944	27.91	27.9	0.01645	0.09032	0.1821	25.65	0.93334
LETM1	No	0.857859	26.73	26.68	0.05212	0.2881	0.1809	25.5	0.93334
MAPK3	No	0.857555	29.57	29.65	-0.07597	0.4192	0.1812	26.61	0.93334
HADHB	No	0.858192	27.45	27.49	-0.04214	0.2333	0.1806	23.64	0.93334
FKBP5	No	0.860516	24.82	24.89	-0.06537	0.3672	0.178	19.79	0.934771
SH3GL3	No	0.860308	29.21	29.29	-0.08372	0.468	0.1789	15.74	0.934771
SCLY	No	0.861692	26.38	26.35	0.03632	0.2065	0.1759	26.95	0.935501
LSM2	No	0.862544	27.29	27.25	0.03367	0.1925	0.1749	25.56	0.935878
NHLRC2	No	0.864215	24.7	24.75	-0.05011	0.2899	0.1728	24.17	0.937143
AP2A2	No	0.866225	31.69	31.67	0.0177	0.1038	0.1706	20.8	0.937515
PSMD8	No	0.86526	24.69	24.65	0.039	0.227	0.1718	20.74	0.937515
DGUOK	No	0.866072	24.86	24.83	0.03568	0.2096	0.1703	27	0.937515
THUMPD1	No	0.866581	26.08	26.05	0.02536	0.1493	0.1698	23.6	0.937515
VAMP2	No	0.867372	29.78	29.82	-0.03619	0.2147	0.1686	27	0.937824
UFD1	No	0.870891	26.71	26.69	0.01983	0.1208	0.1641	26.81	0.94108
DNAJC8	No	0.872779	25.44	25.41	0.03043	0.1882	0.1617	26.09	0.941475
FECH	No	0.872439	24.86	24.84	0.02826	0.1743	0.1621	26.65	0.941475
CHMP5	No	0.872481	24.83	24.87	-0.03849	0.2375	0.162	26.92	0.941475
ARPP19	No	0.875481	27.93	27.91	0.01612	0.1018	0.1584	24.18	0.943839
PRKCA	No	0.876681	26.05	25.95	0.09844	0.625	0.1575	17.17	0.944036
EPHA4	No	0.876408	26.04	26.01	0.031	0.1966	0.1576	18.89	0.944036
ACTA2	No	0.880266	26.49	26.54	-0.05287	0.3476	0.1521	26.63	0.947346
LYPLA1	No	0.88278	26.76	26.74	0.02018	0.1355	0.1489	25.59	0.948861
RPA1	No	0.884669	25.39	25.32	0.06838	0.467	0.1464	26.87	0.948861
DYNLT3	No	0.884744	25.28	25.31	-0.02769	0.1892	0.1463	26.99	0.948861
SELENOW	No	0.88448	25.24	25.21	0.03326	0.2266	0.1468	25.14	0.948861
PAFAH1B3	No	0.88458	29.21	29.28	-0.06736	0.4596	0.1466	26.27	0.948861
ENOPH1	No	0.883249	30.88	30.83	0.04309	0.2905	0.1483	25.97	0.948861
PCP4	No	0.885349	26.02	25.98	0.04216	0.2889	0.1459	21.28	0.948961
KPNA3	No	0.887185	24.86	24.91	-0.04918	0.3431	0.1434	24.39	0.949911
SERPINC1	No	0.888086	25.08	25.04	0.04116	0.2896	0.1421	25.79	0.949911
SNX1	No	0.887497	25.06	24.98	0.07142	0.4991	0.1431	22.38	0.949911
KIAA1211L	No	0.888284	27.83	27.86	-0.03109	0.2189	0.142	23.39	0.949911
SARNP	No	0.891481	25.64	25.62	0.02125	0.1542	0.1378	25.24	0.95278
SF3B1	No	0.892886	24.84	24.79	0.04424	0.3251	0.1361	24.15	0.953183
HSPE1	No	0.892439	29.49	29.46	0.02761	0.2021	0.1366	25.24	0.953183
RAB12	No	0.893865	25.35	25.32	0.02867	0.2127	0.1348	25.14	0.953679
SPARCL1	No	0.896875	28.49	28.48	0.01172	0.08947	0.1309	24.87	0.956341
MESD	No	0.898074	24.74	24.72	0.01897	0.1466	0.1294	24.75	0.957068
PSMD7	No	0.89866	26.78	26.73	0.04825	0.3752	0.1286	26.21	0.957142
LARP1	No	0.899525	25.96	25.98	-0.02715	0.213	0.1275	26.88	0.957514
PCCA	No	0.902064	27.57	27.58	-0.0165	0.1328	0.1242	27	0.95944
CLIP1	No	0.902886	29	28.99	0.01729	0.1397	0.1237	18.28	0.95944
NUMBL	No	0.902626	26.36	26.38	-0.02017	0.1631	0.1237	23.29	0.95944
SYNCRIP	No	0.904788	27.93	27.91	0.02346	0.1943	0.1207	26.85	0.96072
AMPH	No	0.905128	32.25	32.26	-0.01022	0.08488	0.1205	23.72	0.96072
XRCC6	No	0.905712	26.59	26.47	0.1147	0.9588	0.1196	25.28	0.96079
BUB3	No	0.90635	26.76	26.75	0.01387	0.1166	0.119	22.61	0.960918
BCLAF1	No	0.90701	23.68	23.7	-0.0247	0.2093	0.118	25.53	0.961068
PLP1	No	0.907774	25.79	25.83	-0.03853	0.3295	0.117	26.37	0.961328
EIF3I	No	0.908396	26.37	26.34	0.03389	0.2911	0.1164	21.92	0.961437
RIMBP2	No	0.909271	25.6	25.57	0.02685	0.2331	0.1152	23.81	0.961814
ARHGDIB	No	0.916115	28.01	28.04	-0.02295	0.215	0.1067	19.31	0.968502
STIM1	No	0.916792	24.85	24.83	0.02206	0.2092	0.1055	26.97	0.968665
LIN7A	No	0.918178	26.33	26.36	-0.0312	0.2993	0.1042	17.34	0.969496
ETFA	No	0.918624	30.68	30.66	0.01488	0.1443	0.1031	26.47	0.969496
CDH13	No	0.919565	27.29	27.32	-0.02624	0.2574	0.102	25.83	0.969937
CAMK4	No	0.921361	24.6	24.63	-0.02735	0.2744	0.0997	25.6	0.970727
CLIC4	No	0.920957	28.21	28.17	0.04464	0.4454	0.1002	25.74	0.970727
CPLX3	No	0.922998	25.76	25.71	0.04899	0.4993	0.09812	16.8	0.9719
HAPLN1	No	0.92385	26.24	26.25	-0.01688	0.175	0.09649	26.9	0.972245
ACP1	No	0.925628	28.03	28.04	-0.01105	0.1171	0.09435	23.62	0.973563
SV2B	No	0.926992	27.25	27.27	-0.02048	0.2214	0.09251	26.32	0.974445
KRAS	No	0.931567	27.7	27.68	0.01408	0.1625	0.08668	26.79	0.975953
ATP6V1C1	No	0.934721	29.78	29.79	-0.007768	0.09393	0.08269	26.35	0.975953
DDT	No	0.933528	30.12	30.1	0.01867	0.2218	0.08419	26.93	0.975953
MYH10	No	0.936355	28.29	28.26	0.03596	0.4459	0.08065	25.38	0.975953
NAMPT	No	0.930025	25.57	25.6	-0.03519	0.3969	0.08865	26.55	0.975953
SRP9	No	0.935564	25.3	25.31	-0.008698	0.1065	0.08164	25.62	0.975953
MRPL12	No	0.933633	24.87	24.86	0.01394	0.1658	0.08412	25.08	0.975953
TMSB10	No	0.93155	30.89	30.87	0.02343	0.2702	0.08671	26.59	0.975953
TAGLN	No	0.936847	29.99	29.97	0.01912	0.239	0.07998	26.79	0.975953
KCNAB2	No	0.936167	28.67	28.65	0.01581	0.1955	0.08085	26.7	0.975953
OPCML	No	0.93131	27.33	27.3	0.02416	0.2776	0.08703	26.05	0.975953
NEGR1	No	0.930164	27.34	27.31	0.02386	0.2696	0.08848	26.22	0.975953
PRRT2	No	0.934411	31.09	31.11	-0.01561	0.188	0.08307	26.91	0.975953
FAM136A	No	0.932296	25.79	25.8	-0.01362	0.1588	0.08578	26.06	0.975953
TTC1	No	0.933532	27.19	27.17	0.01132	0.1344	0.08419	26.75	0.975953
NDEL1	No	0.934961	24.44	24.46	-0.01475	0.179	0.08241	25.66	0.975953
DUT	No	0.939556	27.18	27.17	0.01216	0.1583	0.07683	19.23	0.978225
NCDN	No	0.94249	31.6	31.56	0.03463	0.4753	0.07287	25.1	0.980729
PCBD1	No	0.946704	27.82	27.83	-0.01207	0.1789	0.06747	26.84	0.984562
CPSF6	No	0.947296	27.51	27.5	0.01029	0.1541	0.06681	23.63	0.984625
ASMTL	No	0.95063	25.83	25.86	-0.03327	0.5322	0.06251	26.39	0.985329
UBE2M	No	0.950356	27.43	27.44	-0.01663	0.2644	0.06291	24.16	0.985329
RBBP4	No	0.950325	26.73	26.75	-0.01441	0.2292	0.06289	26.71	0.985329
AUH	No	0.950045	27.85	27.86	-0.00923	0.1457	0.06337	22.13	0.985329
CNDP2	No	0.948851	32.67	32.65	0.01425	0.2199	0.06479	25.06	0.985329
PCBP2	No	0.951591	28.71	28.72	-0.01127	0.184	0.06128	26.81	0.985774
SNRPD1	No	0.952285	26.88	26.89	-0.01278	0.2116	0.0604	26.88	0.985942
MAP1A	No	0.953738	33.46	33.47	-0.004925	0.0841	0.05856	26.54	0.986637
NAGK	No	0.954021	29.13	29.14	-0.01174	0.2016	0.05823	25.49	0.986637
GOT2	No	0.957104	25.45	25.44	0.01511	0.277	0.05456	17.59	0.987584
FGF12	No	0.958252	26.72	26.73	-0.00925	0.175	0.05287	25.31	0.987584
CUL5	No	0.958664	29.43	29.44	-0.005495	0.1048	0.05243	21.61	0.987584
CADM1	No	0.958295	26.24	26.25	-0.009294	0.1761	0.05278	26.97	0.987584
PEF1	No	0.957424	25.71	25.71	0.007456	0.1383	0.05393	24.91	0.987584
RUVBL1	No	0.958087	26.09	26.07	0.01871	0.3526	0.05306	26.12	0.987584
YTHDF2	No	0.956398	23.58	23.57	0.01098	0.199	0.05519	26.81	0.987584
IDS	No	0.961231	24.8	24.79	0.00754	0.1534	0.04914	23.09	0.989679
AHSG	No	0.967223	24.78	24.77	0.01025	0.2469	0.04151	24.93	0.991352
BTF3	No	0.968196	25.66	25.67	-0.009667	0.2402	0.04024	26.99	0.991352
REEP5	No	0.967805	27.26	27.25	0.00694	0.1704	0.04074	26.96	0.991352
ATP2B2	No	0.968198	27.4	27.41	-0.008561	0.2126	0.04027	25.12	0.991352
DCTN1	No	0.966952	29.77	29.75	0.01877	0.4477	0.04193	21.09	0.991352
ITSN1	No	0.965109	27.05	27.03	0.01386	0.3128	0.04432	19.18	0.991352
VPS13C	No	0.963976	26.35	26.33	0.01632	0.3573	0.04567	22.37	0.991352
DDX1	No	0.967299	27.5	27.53	-0.035	0.8446	0.04144	23.12	0.991352
KHSRP	No	0.968203	29.67	29.67	-0.002859	0.07105	0.04024	26.39	0.991352
RUVBL2	No	0.96388	24.78	24.8	-0.01284	0.281	0.04572	26.39	0.991352
HNRNPL	No	0.969485	28.7	28.71	-0.009841	0.2544	0.03869	22.36	0.992117
CAMK2G	No	0.970945	24.6	24.62	-0.01689	0.4594	0.03677	26.3	0.993063
CS	No	0.972971	32.63	32.62	0.005367	0.1569	0.03422	25.59	0.993953
FHIT	No	0.9734	28.31	28.31	-0.004908	0.1455	0.03373	21.91	0.993953
TANGO2	No	0.973424	27.83	27.83	-0.005381	0.1599	0.03364	25.53	0.993953
AK1	No	0.97509	31.03	31.02	0.007355	0.2332	0.03154	25.06	0.994303
MTHFD1	No	0.976409	26.24	26.23	0.01661	0.5536	0.03	17.36	0.994303
IAH1	No	0.976448	27.73	27.74	-0.01259	0.4206	0.02993	18.2	0.994303
ISOC2	No	0.976179	28.29	28.3	-0.005204	0.1723	0.03019	22.44	0.994303
CORO1C	No	0.975673	29.01	29.02	-0.005093	0.1652	0.03084	22.5	0.994303
PSMB7	No	0.977167	28.05	28.05	0.003753	0.1297	0.02893	23.36	0.99449
GET3	No	0.978681	25.84	25.85	-0.009755	0.3607	0.02704	20.9	0.995484
QKI	No	0.97938	25.6	25.6	0.008771	0.3361	0.0261	25.72	0.99565
CSTB	No	0.98175	31.18	31.19	-0.005688	0.2448	0.02324	15.83	0.997294
TP53BP1	No	0.982073	25.8	25.8	-0.003377	0.1488	0.02269	25.6	0.997294
GPHN	No	0.984465	29.49	29.49	-0.003143	0.1599	0.01966	26.31	0.999176
LANCL1	No	0.998121	31.87	31.88	-0.0002486	0.1046	0.002377	27	>0.999999
PRNP	No	0.998588	27.66	27.66	-0.0006078	0.3403	0.001786	26.3	>0.999999
APOD	No	0.988543	27.36	27.36	0.002632	0.1813	0.01452	23.09	>0.999999
UBC	No	0.998015	32.83	32.82	0.0007412	0.295	0.002512	25.62	>0.999999
HSPA4	No	0.99298	32.24	32.24	-0.0008694	0.09771	0.008898	22.03	>0.999999
GPC1	No	0.997186	26.2	26.2	-0.0005287	0.1482	0.003568	21.62	>0.999999
DHX9	No	0.987806	25.21	25.2	0.005544	0.3592	0.01543	25.66	>0.999999
CNTN1	No	0.997166	32.13	32.13	0.0005178	0.1444	0.003585	26.54	>0.999999
MAPRE2	No	0.997051	27.76	27.77	-0.001534	0.4106	0.003735	24.15	>0.999999
SNCB	No	0.987239	33.25	33.25	-0.002666	0.1651	0.01614	26.97	>0.999999
NLGN2	No	0.986482	26.78	26.77	0.002823	0.165	0.01711	25.06	>0.999999
BCL2L13	No	0.998304	28.84	28.84	0.0003504	0.1631	0.002148	23.2	>0.999999
OXSM	No	0.998089	24.69	24.69	0.0004608	0.19	0.002426	19.31	>0.999999
DTNA	No	0.996843	26.6	26.6	-0.001319	0.3301	0.003996	25.38	>0.999999
