# Supplementary material for: Elevated ganglioside GM2 activator (GM2A) in human brain tissue reduces neurite integrity and spontaneous neuronal activity
Source: Mol Neurodegener. 2022 Sep 21;17:61. doi: 10.1186/s13024-022-00558-4 (PMC9494921; doi:10.1186/s13024-022-00558-4)
Supplement: Supplementary file 2 — Additional file 2: Supplemental Table 2. Metrics obtained for each brain extract. (A) Quantifying Aβ, tau, and effect size in the neurite integrity and/or MEA assay for each brain extract. (B) Proteomic measurements of TBS-soluble brain tissue extracts tested in MEA and/or neurite integrity assay. [file 13024_2022_558_MOESM2_ESM.xlsx]

## Sheet: Supp.Table.1A
					TBS-soluble (pg/ml)					GuHCL-treated (pg/ml)			MAPT peptides (relative abundance)
Brain ID	Category	Age at death	Sex	PMI	Ab42	Ab40	Ab42:Ab40	Ab oligomers 71A1	Ab oligomers 1C22	Ab42	Ab40	Ab42:Ab40	all	N1,N2	MBTR2	Assay	MEA effect size	NI effect size
ALB01	AD	68	F	18	123.1	83.83	1.46845	7670.1	9076.95	5333.8	298.6	17.8627	18152576000	623690000	2085981800	MEA / NI	-1.50204	45
BWH01	HP-NCI	76	F	ND	447.9	273.3	1.63886	4867.11	10399.3	1964.1	748	2.6258	8489776000	178009000	819030000	MEA	-1.25198
BWH02	LP-NCI	76	F	ND	4.9	ND	ND	188.854	250.401	39.2	ND	ND	10089524000	250780000	773381000	MEA	-0.968041
BWH03	HP-NCI	77	M	ND	58	ND	ND	10375.2	9246.94	915.5	ND	ND	6797272500	141357000	808907800	MEA	-1.00123
BWH04	LP-NCI	53	M	ND	7.5	25.3	0.296443	6.3028	9.12054	33.1	ND	ND	12078232300	334115000	1362932000	MEA	-1.18781
MGH1168	AD	89	F	ND	ND	ND	ND	15866.9	17680.2	ND	ND	ND				NA	-0.85
MGH1837	LP-NCI	68	M	27	1.7	12.2	0.139344	20.5597	3.77848	40.7	ND	ND	7244472170	146114000	701096000	MEA	-0.972028
MGH1846	HP-NCI	92	M	ND	154.2	140.2	1.09986	2715.99	2576.74	2439	ND	ND	11157887670	484704000	797330000	MEA	-1.6458
MGH1887	LP-NCI	60	M	ND	12.6	72.8	0.173077	2.56336	0.200137	49.4	ND	ND	9235699400	261098000	535172000	MEA	-0.188204
MGH1892	AD	67	M	28	167	606.3	0.275441	14052.9	21500.6	5987	2841.5	2.10699	5634798500	120744000	610480000	MEA	-1.25038
MGH1965	HP-NCI	76	F	48	333	65.4	5.09174	1099.16	1174.52	621.8	ND	ND	4998132200	164926000	505489000	MEA	-1.82552
MGH2018	LP-NCI	92	F	24	10.1	25.3	0.399209	129.074	101.53	77.9	ND	ND	11152718900	155000000	1025570000	MEA	-1.34586
MGH2031	AD	70	F	8	127	57.7	2.20104	11536.2	12641	6996.8	ND	ND	10206237100	482990000	522530000	MEA	-0.905447
MGH2037	AD	73	F	22	120.9	325.8	0.371087	12920.3	10153.7	2416.1	717.9	3.36551	8977375100	363530000	621940000	MEA	-0.601881
MGH2038	LP-NCI	78	F	6	14.5	72.8	0.199176	23.8839	18.4889	49.4	ND	ND	13579252660	370564000	991464000	MEA	-0.590349
MGH2039	AD	74	M	24	324.9	17632.7	0.018426	17845.6	21527.8	3343.8	28040.1	0.119251	6420781000	376223000	492230000	MEA	-0.714596
MGH2068	LP-NCI	79	F	9	2.6	40.6	0.0640394	25.504	18.4636	33.1	ND	ND	8586535200	303371000	950670000	MEA	-0.690718
RM100	LP-NCI	88	M	8.58333	2.1	ND	ND	160.852	134.866	ND	ND	ND	17020376400	430320000	1133176000	NI		81.4
RM101	LP-NCI	76	M	5.16667	113.7	310.9	0.365712	12.0032	0.600412	10.2	ND	ND	18117468700	336039000	1188599000	NI		91
RM102	LP-NCI	82	M	6	10.2	128	0.0796875	7.49088	11.7563	107.8	ND	ND	8502921600	179563000	620678100	NI		84
RM103	LP-NCI	85	M	7.66667	3.1	22.3	0.139013	32.1285	0.915332	ND	415.5	ND	16713882400	409499000	1181064000	NI		99.9
RM104	LP-NCI	79	F	18.2167	3.6	18	0.2	111.646	335.868	122.8	1357.6	0.0904537	18434926700	481431000	1210033000	NI		82.6
RM105	LP-NCI	75	F	3	8.9	ND	ND	41.4068	45.4517	107.8	ND	ND	26021161200	589820000	1294934000	NI		91.5
RM106	LP-NCI	91	F	15.3333	6.1	17.4	0.350575	18.8076	28.1717	ND	ND	ND	19826058000	780430000	1275384000	NI		78.5
RM200	HP-NCI	86	M	6.66667	514.9	432.2	1.19135	19909.1	51106.2	12102.8	3077.6	3.93254	22790070600	445413000	1758577000	NI		78.4
RM201	HP-NCI	78	F	24.0833	249.9	ND	ND	5607.52	17376.3	5877	ND	ND	16886117100	642540000	1170812100	NI		73.8
RM202	HP-NCI	88	F	12.1667	63.4	129	0.491473	29524	63889.2	13471.9	1677	8.03333	20217821800	574670000	1346562000	NI		82.8
RM203	HP-NCI	86	F	12.9167	246.1	91.7	2.68375	14919.6	33294.9	8559.6	1821.4	4.69946	16309391200	454880000	1008193000	NI		81.9
RM204	HP-NCI	82	F	7.95	232.4	409.1	0.568076	10882.9	27164.9	6203.7	ND	ND	22682211500	445070000	1626530500	NI		49.1
RM205	HP-NCI	83	F	5.58333	254.8	41.4	6.15459	31165.6	57924.3	7892	ND	ND	23181201500	446660000	1595848500	NI		56.8
RM206	HP-NCI	85	F	11.5	227.3	685.4	0.331631	35894.1	61207.6	20939.7	ND	ND	24579097400	823320000	2080126000	NI		2.5
RM207	HP-NCI	89	F	17	ND	ND	ND	12612.3	13354.1	9445.2	ND	ND	24836393100	558780000	1811873000	NI		22.9
RM208	HP-NCI	80	F	4.78333	230.1	202.3	1.13742	17840.1	34992.9	2233.5	516.8	4.32179	32889437400	1061980000	1991545100	MEA / NI	-1.15492	8.6
RM209	HP-NCI	87	F	15.4	225.3	269.4	0.836303	18814.3	45879.2	8699.9	ND	ND	16070911300	450970000	1076895000	NI		71
RM300	AD	85	M	4.5	126.3	345.4	0.365663	6809.68	22681.1	4722.2	ND	ND	13223221000	485486000	936648000	NI		78.6
RM301	AD	81	M	11.65	132.5	ND	ND	26188.2	41947	12576.6	639.9	19.654	15974997800	854880000	845960000	NI		59.3
RM302	AD	89	M	3.5	359	14978.1	0.0239683	49761.2	89862.2	20966.8	44974.3	0.466195	17673236300	509633000	746570000	NI		80
RM303	AD	87	F	17.4167	165.3	2974.3	0.0555761	13303.3	42407.1	2168.6	6331.7	0.342499	11646736000	517972000	1114699800	NI		69.4
RM304	AD	87	F	4.91667	176.1	114.8	1.53397	23364.6	49691.6	3337.3	ND	ND	14792890990	649690000	1142132500	MEA / NI	-1.82625	25.3
RM305	AD	87	F	9.75	126.1	411.2	0.306663	15834	35798	5100	1307.7	3.89998	12957333000	945590000	834032900	MEA / NI	-1.83147	11.4
RM306	AD	90	F	4.96667	199.5	831.8	0.239841	34653.5	64692.8	12259.1	2294	5.34398	22537494800	791650000	1689108000	NI		34.4
RM307	AD	91	F	6.58333	436.9	1545.7	0.282655	10637.7	12007.8	1128.2	ND	ND	24211263900	570340000	1398717200	NI		83.4
RM308	AD	98	F	7.08333	165.5	478.7	0.345728	79526	107155	19833.4	818.3	24.2373	12727582100	437750000	1020237000	NI		84

## Sheet: Supp.Table.1B
	A0MZ66	A1Z1Q3	A2RTX5	A4D126	A6NDG6	A6NGB9	A6NHX0	A6NKN8	A8MSI8	B2RPK0	G9CGD6	O00139	O00154	O00193	O00231	O00232	O00233	O00244	O00273	O00299	O00303	O00401	O00410	O00429	O00468	O00499	O00505	O00533	O00625	O00629	O00764	O14531	O14558	O14561	O14576	O14578	O14594	O14617	O14618	O14639	O14737	O14744	O14745	O14772	O14773	O14775	O14810	O14818	O14910
	SHTN1	MACROD2	TARS3	CRPPA	PGP	WIPF3	CASTOR2	PCP4L1	LYRM9	HMGB1P1	CNK3/IPCEF1	KIF2A	ACOT7	SMAP	PSMD11	PSMD12	PSMD9	ATOX1	DFFA	CLIC1	EIF3F	WASL	IPO5	DNM1L	AGRN	BIN1	KPNA3	CHL1	PIR	KPNA4	PDXK	DPYSL4	HSPB6	NDUFAB1	DYNC1I1	CIT	NCAN	AP3D1	CCS	ABLIM1	PDCD5	PRMT5	SLC9A3R1	FPGT	TPP1	GNB5	CPLX1	PSMA7	LIN7A
BWH02	27.5501	26.5866	24.1605	24.3558	28.1618	26.6213	28.1549	24.2534	23.3764	30.4441	26.6504	27.2334	32.0214	24.7692	28.7132	25.9358	25.603	30.1616	26.9337	27.9991	27.6503	28.4675	30.3797	32.4913	25.0583	31.4761	26.8304	29.9166	26.0737	26.6559	31.7007	31.0301	25.4693	25.3159	26.63	23.8833	31.0369	29.8973	26.3084	26.8915	29.3342	27.8593	28.9271	24.1577	29.8434	28.4618	28.6347	29.5846	26.3665
BWH04	25.3048	26.7763	25.5851	23.6897	28.4021	26.4412	28.366	25.0936	23.3745	30.6752	27.3299	24.3443	32.0804	25.4505	25.1771	23.5667	25.4628	29.8814	25.8142	27.9204	26.4678	28.4774	29.8109	30.6122	25.5395	31.5059	23.8233	30.4354	25.7157	24.885	28.0754	31.2464	24.423	22.5116	27.6021	22.3284	30.7822	29.1804	26.2845	27.1384	29.2327	27.2787	29.7498	24.6357	29.4867	27.762	27.9867	29.11	26.3866
MGH1837	27.9835	26.46	24.2931	23.9812	27.7542	26.2741	28.2086	24.364	23.1466	30.4312	27.5229	27.6566	32.0323	25.044	28.458	27.4206	24.5271	29.4746	26.824	27.9045	27.7541	28.5982	30.4809	32.3279	25.0626	31.5312	26.1291	30.0421	27.2019	27.1302	30.8343	30.8341	24.6089	27.4857	26.6797	23.0986	30.4378	30.0776	26.6847	27.3304	29.0091	27.0361	28.6793	23.9182	30.0855	28.308	28.439	29.2353	26.5409
MGH1887	25.6574	26.2422	24.0268	24.1387	27.9943	26.0955	27.7821	24.7655	22.2677	30.2185	26.3639	24.5221	31.7849	24.1882	27.5334	25.7865	25.0577	28.5357	27.4652	27.8661	26.8268	28.6909	30.1597	31.4882	25.2891	32.0908	25.6914	29.9246	26.1051	26.6042	28.2669	30.3157	24.1488	26.1915	27.2265	23.6353	30.449	28.8203	27.5017	27.1886	28.7517	26.0097	29.1592	24.026	29.6728	28.1748	29.6068	29.6575	26.3584
MGH2018	25.6178	26.1905	24.5168	23.9683	27.9191	26.3807	27.9161	24.7323	23.6499	30.1879	27.0529	23.7583	32.0963	24.6866	26.8328	25.0108	24.9641	29.6353	27.7869	27.3828	25.9386	28.5244	30.0675	31.4919	25.0277	31.4481	25.3934	30.1785	26.9562	27.0134	29.7117	30.6211	23.4902	28.0196	26.956	23.5178	30.3245	28.3295	26.4195	26.9991	29.0404	24.5636	29.3039	23.7809	30.1151	27.8725	28.6305	29.2905	26.2571
MGH2038	24.0762	26.2753	23.8072	24.1683	28.4063	26.6629	28.7186	25.1161	23.9422	30.8069	26.8433	25.2622	32.4845	25.4495	27.852	25.3069	26.2707	30.1969	26.2364	27.4467	22.2592	29.0554	29.6834	30.9807	25.2904	31.4104	23.8819	30.2165	26.7091	25.5585	27.4013	31.0495	24.9036	26.3626	27.4993	22.344	30.5003	24.2918	26.0903	26.9856	29.2551	27.439	29.8004	23.8615	29.8435	26.4023	29.3055	30.081	26.0695
MGH2068	27.7719	25.7986	23.4082	23.984	27.6076	26.1328	27.8427	24.0767	22.95	30.6553	27.3609	27.5845	32.1168	24.7207	28.6208	26.9326	25.29	29.4094	26.9089	28.3834	27.3908	28.7605	30.6572	32.1128	25.1391	31.5329	25.9423	29.9021	26.9872	27.3523	30.5171	30.6583	25.2324	26.9888	26.6696	22.6476	30.4968	29.3049	26.6773	26.8057	29.2124	26.7755	29.3538	24.2484	30.4121	28.5374	28.9435	29.3341	26.2479
RM100	26.9981	26.3392	24.8558	24.2922	28.2548	26.3861	26.9087	24.2595	22.912	30.2027	27.2018	25.5846	31.9969	24.8517	27.1383	26.0704	25.0805	29.4996	26.6302	27.8483	26.5687	28.7462	30.6677	32.5412	25.9775	31.5042	25.1238	30.0131	25.464	27.2203	29.1809	30.6381	24.5225	27.2034	27.221	22.9158	30.3026	28.6826	26.8402	27.0694	28.963	26.5017	29.6103	23.5779	29.5696	28.064	28.7983	29.6408	26.5599
RM101	28.0571	26.6785	24.7702	23.6908	27.8909	26.7636	27.7503	24.285	23.1669	29.8747	27.2972	27.6406	31.8968	25.4286	28.2211	27.2369	25.5553	29.7974	26.6894	27.6486	26.7269	28.267	30.2905	32.1496	23.4913	31.4241	25.67	30.1196	25.3791	27.0433	31.248	31.0113	24.4942	26.4694	27.1644	21.8986	30.5177	29.5884	26.5603	27.132	29.0298	26.8719	29.27	24.3375	30.0751	28.0832	28.8185	29.417	26.9469
RM102	28.5235	26.5824	25.2358	23.1605	28.2651	25.7924	27.4861	25.1937	23.9181	30.2659	26.5143	28.0818	31.8834	25.7265	27.7878	26.4002	25.2074	28.9728	26.4567	27.3401	26.1767	28.5032	29.3771	31.2357	25.3902	31.4406	25.9269	30.0272	26.0268	26.8681	30.5189	31.0379	24.8693	25.7296	27.8834	22.5211	30.3051	29.2593	26.1848	27.251	28.4255	27.1657	29.5167	24.229	29.6611	28.1045	28.3744	29.1822	27.9023
RM103	27.425	26.9437	24.0742	24.0755	28.043	26.6299	27.9767	24.0058	22.6552	30.4845	27.0944	25.9104	32.0271	24.3456	27.3734	26.1554	25.5257	29.4042	26.2429	27.054	26.2263	28.6154	30.9377	32.6475	23.973	31.7689	25.4906	29.9702	26.3543	27.2296	30.1243	30.9392	24.7598	26.2835	26.6239	22.7069	30.3853	29.4972	26.8146	26.8796	29.2829	26.1816	29.1911	24.7719	29.5308	28.1408	28.6851	29.3646	26.5182
RM104	27.6445	26.1528	23.9544	23.5708	27.8175	26.2241	27.717	25.0788	24.3415	30.6133	26.447	27.0382	31.8373	24.7685	27.3022	26.4124	24.8354	28.8138	27.1747	27.5659	27.0393	28.2802	30.0138	31.5654	25.0481	31.4301	26.0375	29.7197	27.0262	26.9637	30.4752	30.7688	25.2289	26.6461	27.3318	22.9955	30.307	29.1995	26.747	27.0827	28.7696	26.6222	29.5914	24.3418	30.6678	27.9301	29.0687	29.191	26.8532
RM105	24.4335	26.9552	24.6493	24.1616	28.2139	26.5037	27.9848	23.9963	22.6966	30.2456	27.2863	22.654	31.9313	24.989	27.721	27.0695	25.4375	29.4623	26.7191	27.5538	25.8871	28.3363	29.6559	30.7568	25.0965	31.472	23.8833	30.1863	26.4328	25.9245	30.2403	30.9963	24.9948	26.4462	27.1261	22.4588	30.6165	27.8442	26.3654	26.1285	28.7879	26.0767	29.3174	24.2261	29.756	27.4213	29.0094	29.6982	25.84
RM106	27.2746	26.8777	24.8632	23.6809	28.0073	26.5091	27.7222	24.6516	23.0755	30.3899	27.2145	26.0568	31.8957	23.9816	27.1597	25.7035	25.2894	29.3896	26.3456	27.8561	26.4127	28.5061	29.8618	32.0711	25.1623	31.4455	25.4546	29.9804	27.4856	26.5487	28.5478	30.8267	24.583	26.6637	27.256	24.0705	30.1285	28.6917	26.7297	27.1332	29.0512	25.8742	29.5327	24.628	29.2879	28.2304	29.0318	29.2368	26.5362
BWH01	26.6527	26.8003	24.3941	23.5235	28.0909	26.3726	28.0998	24.5595	23.7723	30.7422	27.0367	25.0868	31.6968	25.2385	26.8483	26.0281	25.2573	29.5166	26.533	28.5196	27.4143	28.3844	30.1614	31.8495	25.7596	31.4592	25.3632	29.9451	26.8821	25.3972	26.1689	30.8259	25.2324	26.8819	27.4178	22.7674	30.5794	29.1174	26.8932	27.0385	28.9427	26.8238	29.613	25.0737	29.4266	28.0883	28.9026	29.003	26.4468
BWH03	28.9965	25.8948	24.7613	23.469	27.6531	26.0987	28.9035	24.3536	22.7097	30.6079	26.9945	30.0931	31.3371	25.6034	29.7208	28.1919	25.2315	29.9719	27.3504	27.1737	28.2681	27.8942	30.6497	32.5638	24.5502	31.2365	26.369	29.6643	25.1065	27.7785	32.5207	30.9543	23.9814	25.6348	28.0108	22.2698	30.5295	31.1096	26.7045	26.3494	28.6306	27.8516	28.5055	24.4562	30.0793	28.8067	28.8839	28.8052	27.6277
MGH1846	26.0655	27.0746	24.2619	24.0999	28.217	26.1188	27.3155	24.5539	23.4796	30.1802	27.0773	24.2315	31.4179	24.4099	27.6765	26.2332	25.9011	28.9075	25.6465	27.9202	25.6311	28.0904	29.1991	31.3023	25.7764	31.1847	24.63	30.3525	26.3225	25.087	24.8292	30.5491	24.8163	26.3231	27.3311	23.8021	30.484	28.5443	26.4278	26.7605	28.9674	26.7593	29.7733	24.3602	29.0582	28.1557	28.5807	29.3891	26.2666
MGH1965	28.5775	26.1404	24.4777	22.5337	27.439	25.3137	27.0839	24.0535	22.9281	29.9897	26.1141	28.8571	31.1861	24.2349	29.8502	27.6874	24.8554	28.7873	27.0717	27.1942	28.5434	28.1001	30.6174	32.6731	24.1047	31.1487	26.3757	29.2377	25.7676	27.2924	32.4586	30.529	25.4624	26.3608	27.328	22.0214	30.1076	31.0492	26.9345	26.0385	28.4706	26.77	28.1348	23.4046	29.782	28.8225	28.6527	28.906	28.2568
RM200	25.0409	26.4673	24.2313	24.1371	28.1005	26.1803	28.2246	24.8902	23.7382	30.4506	26.9031	22.9378	32.0143	25.1186	25.8707	25.4414	25.2673	29.6372	26.3711	27.6243	25.8442	28.4602	29.5383	30.9879	25.2417	31.469	24.7576	30.2372	26.5875	24.4771	26.8318	30.7225	25.3371	25.715	27.0448	21.8468	30.5611	26.7145	26.0245	26.9375	29.0261	26.6173	29.7072	24.1666	29.8304	27.8134	28.6245	29.4211	24.2504
RM201	25.5257	26.5978	24.2865	23.2169	28.0511	25.9201	27.4889	24.1919	23.2866	30.2148	26.7554	23.9667	31.979	24.208	25.8995	25.1765	25.3512	29.4076	26.723	28.0275	25.8449	28.1181	30.0399	30.7484	24.8323	31.4411	24.9069	30.2113	26.5611	26.6976	27.1774	30.4384	25.0046	26.9437	27.4452	23.4721	30.5306	27.1158	26.5298	26.9569	29.0515	25.9264	29.6155	24.1063	29.6187	27.5288	28.7086	29.3972	26.1154
RM202	27.4348	26.6574	24.429	22.5341	27.8302	25.4512	27.6733	25.0305	22.565	29.9542	27.4104	26.8009	31.7245	24.6877	27.4016	26.1625	25.2937	29.6083	27.0547	28.5213	26.8393	28.5472	30.0424	31.8941	25.2998	31.3959	24.8442	29.8472	26.5699	26.5137	29.0992	30.5458	25.3535	27.5497	26.973	23.2585	30.4938	28.133	26.7732	27.231	29.2543	26.3017	29.1581	24.6751	29.9925	27.9241	28.4117	29.2548	26.5615
RM203	27.6207	26.5867	24.3423	23.2034	27.9948	26.5853	27.5184	24.6098	23.0756	30.2154	27.247	25.7748	31.8044	24.2547	26.7951	25.1924	25.3264	29.4312	26.5849	27.6808	26.3593	28.2339	30.1892	31.7084	24.7162	31.3155	25.1824	29.9739	26.256	26.8606	29.8355	30.488	25.5658	26.5203	26.929	23.4677	30.3026	29.0651	26.3519	26.7437	28.7248	26.3466	29.6008	24.1227	29.8287	27.9302	29.143	29.2633	27.2899
RM204	25.6884	26.5885	23.7517	23.8575	28.1842	26.4206	28.0723	24.7687	23.8601	30.8301	27.0162	24.7687	32.301	25.0337	27.3087	26.0786	25.1589	29.7848	26.5369	27.8887	26.0471	28.5002	29.9396	31.4481	23.3293	31.4101	24.5738	30.2039	25.5411	26.5132	28.7071	30.9868	24.8143	26.0718	26.8837	21.4408	30.3559	27.825	26.6771	27.3225	29.4031	26.9846	29.3608	24.1562	29.5832	27.6112	28.3715	28.9485	26.0277
RM205	26.4531	26.5493	22.8314	24.253	27.8999	26.6475	27.66	25.1131	23.8738	30.658	26.8244	22.5407	32.1838	24.8897	26.8744	25.6668	25.4512	29.7218	26.1147	27.9333	26.0191	28.8814	30.6035	31.8054	25.114	31.686	24.2474	30.0323	27.012	26.798	28.9732	30.6724	24.4282	26.4269	26.7053	21.7247	30.5287	28.3695	26.5578	26.7494	29.4844	26.4087	29.3295	23.342	29.1461	27.3967	28.8658	29.0725	25.7623
RM206	25.6744	26.6525	24.171	23.8482	28.5109	26.7186	27.8176	24.9173	23.2731	30.2449	26.7101	23.836	32.226	25.0423	25.6267	24.7778	25.7523	29.4723	25.7849	27.3235	24.0658	28.6187	29.5057	29.9162	25.1054	31.3814	23.1531	30.2386	26.7591	25.6094	25.7794	30.7799	24.2595	27.0753	27.3738	23.7036	30.4946	26.1589	26.4968	26.7571	29.0298	26.3765	29.8814	23.7144	30.021	27.1533	29.2642	29.5826	26.0336
RM207	25.6254	26.2935	23.3784	24.8302	28.1209	26.1932	27.5549	24.9516	23.3753	30.5877	27.0989	24.156	32.2117	24.9698	26.6936	25.2319	25.3427	29.5916	26.454	28.0752	26.4194	28.5513	29.6961	30.8038	25.5684	31.4379	23.6903	29.7977	25.8381	26.3461	27.2713	30.8333	25.3512	26.9683	27.0917	23.0714	30.4816	26.9718	26.986	27.0228	29.0548	25.6221	29.5112	24.0726	29.5677	27.5281	28.9666	29.1036	25.8621
RM208	25.7731	25.517	23.9248	24.0869	29.007	26.8302	28.2246	25.5163	23.0793	30.787	26.9761	23.9408	32.4107	25.9628	24.1253	24.6116	26.7592	29.5064	25.1447	26.4964	26.1256	28.9234	27.5061	28.6759	26.554	31.0218	23.5303	30.0016	27.2882	26.2885	28.0888	31.1127	24.6809	26.5931	27.6658	23.3255	31.0535	26.0018	24.5451	26.4424	29.5279	26.9158	30.3705	24.2604	29.5005	24.2806	29.182	29.8378	24.9661
RM209	27.9425	26.0611	24.5991	23.5645	27.7807	25.536	28.0422	23.9739	22.9129	30.5312	26.3257	27.2974	31.7728	25.0951	28.3301	27.1206	25.0005	29.4159	26.8983	27.9847	27.1174	28.3345	29.8994	32.0401	24.5237	31.5213	26.38	29.9451	27.285	27.5273	30.1758	30.8635	25.0051	25.8249	27.038	23.1306	30.1119	29.0816	26.7421	27.5525	28.7519	26.9915	29.0253	24.1577	30.0902	28.3497	28.346	29.2987	27.0985
ALB01	26.5029	26.5732	24.1784	23.9986	28.4189	25.6645	26.762	24.5513	23.0218	30.9519	26.6466	24.8564	31.4077	24.9408	26.0037	24.8479	25.7809	28.7897	26.3107	28.1027	25.5255	27.9661	29.5172	30.0118	25.9711	31.5608	24.2275	29.9599	27.6698	25.9956	26.4873	30.1757	26.7835	26.0384	27.3592	22.9349	29.9783	27.3498	26.4398	27.4534	28.694	26.1188	30.0601	23.6173	29.5821	26.9672	28.1122	29.3326	26.4056
MGH1168	27.5565	26.829	23.9919	23.6591	27.8742	26.1407	27.3379	24.9112	23.0558	30.9972	26.0372	27.5171	32.1167	25.3	27.1045	26.6161	25.147	28.8656	26.8977	28.2605	27.9659	28.193	30.611	31.9823	24.8507	31.6913	26.4934	29.3811	27.5058	26.8961	29.8267	30.8425	24.8865	26.4468	26.9545	21.922	29.9007	27.5447	27.2256	27.3551	29.1834	24.128	29.2841	24.3635	29.9227	28.008	28.2886	29.2992	26.4567
MGH1892	27.7803	26.2945	25.5717	23.4655	27.8089	26.1297	27.0899	24.0792	23.3153	30.9845	26.841	26.5089	31.721	24.7428	28.2467	26.1494	25.8251	28.99	26.664	28.3502	27.1988	28.3587	30.2389	29.815	25.3991	32.2481	23.5274	29.72	27.5715	25.9229	25.6435	30.5615	25.4536	26.6593	27.2865	22.6057	29.7967	28.335	26.395	27.254	29.0821	23.9762	29.7675	24.2765	30.3078	27.0642	28.7713	29.511	26.4451
MGH2031	26.3649	26.6548	23.8373	24.3062	28.6191	27.3706	27.1431	24.6826	23.1002	30.0062	25.5888	25.2622	31.9961	25.4045	26.8635	25.772	26.5669	29.4745	25.6883	27.6339	26.1256	28.4361	28.3427	30.158	26.3354	31.4638	24.9069	30.091	27.5417	24.4841	26.078	30.7566	24.769	24.0526	28.1961	23.3441	30.5671	25.4511	25.9112	26.9533	29.106	26.9785	30.2157	23.5571	29.2237	25.808	28.392	30.1041	26.3095
MGH2037	26.0509	26.794	24.4321	24.2424	28.1789	26.3099	27.6267	24.5607	23.5797	30.4443	26.596	22.3636	32.0569	24.8929	22.5532	24.9114	25.7413	29.3153	25.2825	27.2794	24.6324	28.3901	29.1817	30.4238	25.3875	31.5141	23.7949	30.1621	26.5347	25.1925	28.0888	30.7609	25.9908	26.4428	27.5496	23.0083	30.371	26.1103	26.2517	26.9383	29.0224	27.1433	29.9171	24.8014	29.3917	26.9691	28.3766	29.772	26.366
MGH2039	26.0527	26.8297	25.4153	23.7533	28.297	25.8577	26.3245	24.1858	22.1688	31.0004	25.8854	25.6218	31.4192	25.2736	26.6744	25.8903	26.0894	29.422	26.6148	28.9005	27.1017	28.2263	29.0259	30.6779	25.8664	31.2023	24.7785	29.8259	26.5681	25.6944	27.2069	30.3238	28.3955	24.7734	27.34	23.4933	29.6702	27.273	26.5232	26.9525	28.7471	27.6739	30.0846	24.5165	29.8018	27.9626	27.9748	29.4977	26.621
RM300	27.9035	26.8378	23.2833	24.2161	28.2425	25.9464	27.5184	24.5949	22.5061	30.5326	26.5031	27.4414	31.7924	25.0407	27.9093	26.3107	25.4454	29.5357	26.1646	28.0845	27.1181	28.4582	30.222	32.0045	25.1882	31.259	25.6398	30.1451	27.1001	26.3181	30.8456	30.5984	26.1236	26.5141	27.3491	22.7002	29.8521	28.97	26.8401	27.4967	28.5058	26.0568	28.8514	23.8107	29.9958	27.845	28.2748	29.0996	26.9644
RM301	25.6501	26.8628	23.901	24.2196	28.3284	26.3078	27.57	24.3708	23.537	30.7177	26.7904	23.7582	31.6597	24.8999	26.8635	25.772	26.4267	28.4532	26.0601	27.7464	23.4933	28.5153	29.1953	29.4299	26.193	31.6226	24.9043	30.0997	28.1196	26.0005	22.6013	30.6602	26.1544	24.6319	27.9062	24.1075	30.158	27.1896	24.9463	25.5313	28.7034	25.9802	30.1255	23.5044	29.3514	27.3537	28.354	29.779	26.4707
RM302	26.903	27.0109	24.6849	24.2477	28.2587	26.1144	27.3809	24.2901	23.0691	30.5016	26.9887	25.4149	31.9042	25.0918	27.5806	26.884	25.4528	29.9658	26.9863	28.0577	25.339	28.2164	29.891	31.2787	24.2357	31.3594	25.1436	30.0669	26.2149	26.4734	30.2489	30.8105	25.148	26.2569	27.3574	22.522	30.3303	28.0358	26.6433	26.8502	28.7135	27.1708	29.3279	25.6942	30.4436	27.4859	28.2499	29.5675	26.6788
RM303	26.5382	26.3737	24.3298	23.7402	27.9912	26.0764	27.3874	24.4747	22.2703	30.9809	26.327	24.5974	31.3812	24.8411	27.2023	26.1526	26.1772	28.9288	26.7412	28.7324	26.3998	27.853	29.3232	30.2318	26.7866	30.993	24.9825	29.7895	27.9678	25.6529	28.3543	30.0901	27.2044	26.0611	27.2131	23.1486	30.024	26.5552	27.0449	27.697	28.9248	26.8066	29.6042	23.9406	30.2411	27.474	28.0352	29.6191	26.6466
RM304	26.4637	26.566	24.1963	23.8743	28.3502	26.7307	27.5944	24.508	23.5024	30.5307	26.8168	22.8654	32.1538	25.3885	26.0093	24.9648	25.8603	29.633	26.97	28.4107	24.9982	28.5365	30.0871	30.5622	25.7133	31.312	24.5328	29.8733	26.393	26.4004	28.7182	30.3051	25.8959	26.6883	26.8952	22.9955	30.3309	26.8976	25.805	27.2846	29.2585	26.6346	29.6456	24.1387	30.347	27.0185	28.6142	29.5837	25.8619
RM305	25.6373	26.5561	23.1412	22.8694	28.6575	25.9303	27.3058	24.8372	22.7144	30.6344	26.5827	23.8546	31.5082	25.6787	26.1169	24.7419	26.6745	28.9999	25.3397	27.8413	24.4718	28.1656	27.615	28.5785	26.3818	31.1286	24.9069	30.1044	26.6927	26.4115	23.3692	30.7464	25.4242	25.5577	27.5653	23.5481	30.4996	23.0264	24.7924	27.1206	29.3856	27.1132	30.4101	24.2577	29.7395	27.076	28.8968	29.9077	25.3348
RM306	26.2323	26.7515	23.749	24.5536	28.4772	26.6018	27.8957	25.2502	23.037	30.5917	26.7873	24.0248	31.9388	25.565	25.439	24.6654	25.3187	29.3832	26.1837	28.1311	24.3577	28.6109	28.8879	29.832	25.4779	31.2878	24.2696	30.1442	26.4243	25.4572	24.2207	30.398	24.7062	27.6762	27.4862	23.613	30.5824	28.0069	26.1655	27.1892	29.3269	26.7696	29.5499	23.7052	29.7879	27.1562	28.9284	29.5212	25.5634
RM307	28.3889	26.7316	24.8335	24.237	28.4858	26.8318	27.6641	23.7268	23.0602	30.9427	26.9634	26.8078	31.4639	25.6711	27.7646	26.9443	25.8859	29.7761	27.2733	27.9452	27.056	28.5326	30.2312	31.561	25.9624	31.9456	25.9558	29.6046	26.9432	26.6314	29.3202	30.7071	26.2045	26.8364	27.2831	23.6454	30.1185	29.1198	26.9679	27.3281	28.8611	25.2942	29.1866	24.1577	30.4939	27.3261	28.3664	29.7391	26.7185
RM308	26.9612	26.484	24.4769	23.3716	28.1492	26.2762	27.8831	24.63	23.1669	29.5934	26.7978	25.9983	31.8102	25.5423	27.5338	26.0348	25.3141	29.4674	26.4768	27.7181	26.8964	27.8448	30.1067	32.0189	25.9955	31.2481	25.535	30.0163	25.9833	26.6278	30.046	30.3053	25.019	26.9208	27.0655	22.7757	30.5759	28.6394	27.191	27.4567	29.0738	26.5861	28.9481	25.2099	30.106	27.7708	28.5056	29.5732	26.5164
[truncated: 1,792 more columns]
