# Supplementary material for: Elevated ganglioside GM2 activator (GM2A) in human brain tissue reduces neurite integrity and spontaneous neuronal activity
Source: Mol Neurodegener. 2022 Sep 21;17:61. doi: 10.1186/s13024-022-00558-4 (PMC9494921; doi:10.1186/s13024-022-00558-4)
Supplement: Supplementary file 3 — Additional file 3: Supplemental Table 3. Relevant results of linear modeling of effect size in neurite integrity and MEA assays. [file 13024_2022_558_MOESM3_ESM.xlsx]

## Sheet: 3A.MEA
		Ab42:40 only			GM2A only			Ab42:40 and GM2A
	Variable	Beta	SE	p	Beta	SE	p	Beta	SE	p
	Abeta	-0.11	0.07	0.1034				-0.13	0.05	0.0226
	sex
	GM2A				-0.45	0.16	0.0121	-0.49	0.14	0.0033
	model R^2	0.1405			0.3017
	Adj R^2	0.0928			0.2629			0.4302

## Sheet: 3B.Neuriteintegrity
		Tau only			sex only			GM2A only			sex and GM2A			Tau and sex			Tau sex and GM2A
	Variable	Beta	SE	p	Beta	SE	p	Beta	SE	p	Beta	SE	p	Beta	SE	p	Beta	SE	p
	Tau	-10.05	2.05	<0.0001										-9.02	2.22	0.0004	-7.43	2.59	0.0087
	Male sex				25.05	10.94	0.0251				19.41	10.02	0.0645	10.97	9.35	0.2524	10.74	9.29	0.2592
	GM2A							-31.13	9.87	0.0041	-26.65	9.65	0.0108				-11.57	9.96	0.2572
	p217
	p181
	71A1
	model R^2	0.49			0.185			0.2848
	Adj R^2	0.4696			0.1524			0.2561			0.33			0.4774			0.4849
